# Supplementary material for: Robust minimally-invasive microfabricated stainless steel neural interfaces for high resolution recording
Source: Nat Commun. 2026 Jan 9;17:957. doi: 10.1038/s41467-025-67681-w (PMC12848124; doi:10.1038/s41467-025-67681-w)
Supplement: Supplementary file 4 — Source Data [file 41467_2025_67681_MOESM4_ESM.xlsx]

## Sheet: Figure 1i
time (s)	voltage (microvolts) - ch 0	time (s)	voltage (microvolts) - ch 1	time (s)	voltage (microvolts) - ch 2	time (s)	voltage (microvolts) - ch 3	time (s)	voltage (microvolts) - ch 4	time (s)	voltage (microvolts) - ch 5	time (s)	voltage (microvolts) - ch 6	time (s)	voltage (microvolts) - ch 7	time (s)	voltage (microvolts) - ch 8	time (s)	voltage (microvolts) - ch 9	time (s)	voltage (microvolts) - ch 10
45.8	253.602	45.8	507.719	45.8	754.313	45.8	1004.33	45.8	1253.36	45.8	1494.62	45.8	1748.6	45.8	1998.95	45.8	2241.92	45.8	2497.3	45.8	2742.42
45.8	252.118	45.8	508.234	45.8	750.462	45.8	1008.13	45.8	1248.37	45.8	1495.05	45.8	1752.42	45.8	1999.68	45.8	2245.99	45.8	2499.61	45.8	2740.91
45.8	250.707	45.8	503.583	45.8	748.429	45.8	1007.75	45.8	1248.03	45.8	1499.72	45.8	1758.18	45.8	2002.65	45.8	2251.97	45.8	2500.81	45.8	2743.75
45.8001	252.068	45.8001	500.556	45.8001	751.96	45.8001	1002.15	45.8001	1247.08	45.8001	1504.45	45.8001	1761.57	45.8001	2002.88	45.8001	2257.11	45.8001	2501.14	45.8001	2746.69
45.8001	251.74	45.8001	494.827	45.8001	751.011	45.8001	992.071	45.8001	1241.55	45.8001	1501.6	45.8001	1757.18	45.8001	1998.88	45.8001	2256.61	45.8001	2496.97	45.8001	2746.24
45.8001	244.64	45.8001	481.779	45.8001	740.524	45.8001	982.352	45.8001	1238.99	45.8001	1491.67	45.8001	1748.8	45.8001	1995.59	45.8001	2250.74	45.8001	2490.2	45.8001	2744.42
45.8002	234.807	45.8002	471.649	45.8002	731.552	45.8002	979.782	45.8002	1245.84	45.8002	1485.44	45.8002	1746.22	45.8002	1996.6	45.8002	2245.23	45.8002	2489.31	45.8002	2743.58
45.8002	232.88	45.8002	477.434	45.8002	735.435	45.8002	985.453	45.8002	1255.06	45.8002	1490.94	45.8002	1751.26	45.8002	1999.67	45.8002	2244.95	45.8002	2495.44	45.8002	2743.79
45.8002	243.499	45.8002	494.203	45.8002	748.581	45.8002	993.828	45.8002	1257.47	45.8002	1503.49	45.8002	1756.48	45.8002	2003.03	45.8002	2250.86	45.8002	2500.01	45.8002	2747.42
45.8003	259.761	45.8003	506.173	45.8003	760.119	45.8003	1000.57	45.8003	1256.36	45.8003	1512.52	45.8003	1757.8	45.8003	2008.56	45.8003	2260.14	45.8003	2500.01	45.8003	2756.89
45.8003	270.582	45.8003	509.417	45.8003	764.863	45.8003	1005.08	45.8003	1259.17	45.8003	1513.51	45.8003	1757.93	45.8003	2014.08	45.8003	2265.64	45.8003	2501.94	45.8003	2766
45.8003	270.653	45.8003	512.847	45.8003	763.27	45.8003	1005.54	45.8003	1262.88	45.8003	1509.11	45.8003	1757.24	45.8003	2011.72	45.8003	2260.87	45.8003	2507.1	45.8003	2764.86
45.8004	264.001	45.8004	520.791	45.8004	757.97	45.8004	1000.6	45.8004	1259.79	45.8004	1503.36	45.8004	1752.99	45.8004	2000.99	45.8004	2249.6	45.8004	2507.81	45.8004	2755.26
45.8004	259.965	45.8004	528.811	45.8004	754.891	45.8004	996.597	45.8004	1251.81	45.8004	1499.14	45.8004	1748.62	45.8004	1993.87	45.8004	2243.61	45.8004	2502.23	45.8004	2748.91
45.8004	264.126	45.8004	534.375	45.8004	759.159	45.8004	1001.89	45.8004	1247.05	45.8004	1498.13	45.8004	1750.87	45.8004	1998.01	45.8004	2245.86	45.8004	2498.72	45.8004	2749.11
45.8005	272.469	45.8005	539.469	45.8005	766.704	45.8005	1012.33	45.8005	1247.15	45.8005	1499.76	45.8005	1756.17	45.8005	2004.08	45.8005	2245.81	45.8005	2501.37	45.8005	2748.05
45.8005	277.205	45.8005	543.951	45.8005	768.263	45.8005	1014.23	45.8005	1248	45.8005	1502.31	45.8005	1753.91	45.8005	2000.75	45.8005	2238.14	45.8005	2504.43	45.8005	2743.85
45.8005	276.931	45.8005	545.733	45.8005	763.109	45.8005	1004.94	45.8005	1249.28	45.8005	1505.96	45.8005	1745.16	45.8005	1992.96	45.8005	2233.97	45.8005	2503.57	45.8005	2744.24
45.8006	275.513	45.8006	545.88	45.8006	759.524	45.8006	997.586	45.8006	1253.38	45.8006	1511.31	45.8006	1742.76	45.8006	1992.44	45.8006	2242.54	45.8006	2500.85	45.8006	2750.02
45.8006	273.342	45.8006	546.561	45.8006	760.918	45.8006	1001	45.8006	1257.9	45.8006	1515.49	45.8006	1749.58	45.8006	1997.91	45.8006	2253.47	45.8006	2497.26	45.8006	2751.52
45.8006	268.344	45.8006	546.682	45.8006	761.9	45.8006	1007.33	45.8006	1257.93	45.8006	1514.61	45.8006	1753.23	45.8006	1999.36	45.8006	2252.55	45.8006	2492.17	45.8006	2746.38
45.8007	263.883	45.8007	544.907	45.8007	759.35	45.8007	1005.75	45.8007	1253.54	45.8007	1509.39	45.8007	1747.46	45.8007	1995.81	45.8007	2244.85	45.8007	2489.03	45.8007	2744.15
45.8007	264.894	45.8007	543.188	45.8007	756.677	45.8007	996.958	45.8007	1248.48	45.8007	1503	45.8007	1741.44	45.8007	1994.04	45.8007	2244.69	45.8007	2490.55	45.8007	2747.59
45.8007	267.128	45.8007	543.037	45.8007	755.255	45.8007	987.966	45.8007	1243.64	45.8007	1495.27	45.8007	1741.4	45.8007	1994.28	45.8007	2250.8	45.8007	2491.14	45.8007	2746.15
45.8008	262.404	45.8008	543.16	45.8008	751.952	45.8008	982.684	45.8008	1238.18	45.8008	1485.84	45.8008	1740.33	45.8008	1991.63	45.8008	2250.86	45.8008	2486.23	45.8008	2735.79
45.8008	254.314	45.8008	543.985	45.8008	747.169	45.8008	983.242	45.8008	1234.1	45.8008	1480.47	45.8008	1734.77	45.8008	1988.47	45.8008	2245	45.8008	2483.4	45.8008	2729.33
45.8008	255.028	45.8008	548.024	45.8008	745.666	45.8008	990.894	45.8008	1234.2	45.8008	1485.25	45.8008	1734.45	45.8008	1991.16	45.8008	2243.96	45.8008	2490.73	45.8008	2737.04
45.8009	265.308	45.8009	552.564	45.8009	747.813	45.8009	1000.8	45.8009	1237.81	45.8009	1496.33	45.8009	1744.67	45.8009	1997.28	45.8009	2247.5	45.8009	2500.67	45.8009	2750.85
45.8009	272.111	45.8009	549.977	45.8009	749.321	45.8009	1005.16	45.8009	1242.6	45.8009	1504.58	45.8009	1754.19	45.8009	1999	45.8009	2245.73	45.8009	2501.67	45.8009	2758.39
45.8009	268.638	45.8009	539.187	45.8009	750.152	45.8009	1004.69	45.8009	1247.55	45.8009	1507.9	45.8009	1752.47	45.8009	1996.72	45.8009	2240.54	45.8009	2498.75	45.8009	2760.67
45.801	261.928	45.801	527.89	45.801	753.671	45.801	1007.2	45.801	1250.68	45.801	1509.72	45.801	1746.03	45.801	1997.02	45.801	2244.02	45.801	2504.53	45.801	2764.24
45.801	256.741	45.801	518.628	45.801	757.073	45.801	1012.64	45.801	1248.87	45.801	1508.94	45.801	1746.2	45.801	2000.02	45.801	2255.51	45.801	2515.56	45.801	2766.57
45.801	247.519	45.801	502.916	45.801	753.958	45.801	1012	45.801	1243.79	45.801	1503.05	45.801	1751.82	45.801	2001.14	45.801	2261.15	45.801	2517.76	45.801	2761.72
45.8011	232.207	45.8011	476.129	45.8011	746.53	45.8011	1003.64	45.8011	1242.47	45.8011	1497.95	45.8011	1755.59	45.8011	2002.04	45.8011	2257.51	45.8011	2511.15	45.8011	2753.26
45.8011	218.446	45.8011	447.853	45.8011	743.057	45.8011	997.659	45.8011	1247.73	45.8011	1501.75	45.8011	1757.57	45.8011	2007.4	45.8011	2255.5	45.8011	2508.92	45.8011	2749.46
45.8011	208.619	45.8011	428.125	45.8011	742.838	45.8011	999.55	45.8011	1253.76	45.8011	1510.45	45.8011	1761.21	45.8011	2013.55	45.8011	2258.93	45.8011	2513.93	45.8011	2750.98
45.8012	194.484	45.8012	412.675	45.8012	737.068	45.8012	1002.48	45.8012	1255.81	45.8012	1512.62	45.8012	1763.55	45.8012	2012.93	45.8012	2259.02	45.8012	2515.68	45.8012	2752.75
45.8012	175.547	45.8012	392.744	45.8012	725.669	45.8012	1001.06	45.8012	1256.75	45.8012	1506.44	45.8012	1759.8	45.8012	2007.43	45.8012	2253.03	45.8012	2510.1	45.8012	2753.19
45.8012	166.279	45.8012	371.855	45.8012	718.551	45.8012	999.762	45.8012	1258.22	45.8012	1499.97	45.8012	1752.59	45.8012	2005.67	45.8012	2249.66	45.8012	2504.64	45.8012	2753.23
45.8013	174.052	45.8013	361.045	45.8013	717.765	45.8013	1000.93	45.8013	1254.52	45.8013	1496.27	45.8013	1748.53	45.8013	2008.92	45.8013	2252.68	45.8013	2503.48	45.8013	2752.02
45.8013	186.595	45.8013	363.399	45.8013	714.235	45.8013	997.376	45.8013	1244.08	45.8013	1491.69	45.8013	1749.15	45.8013	2010.93	45.8013	2256.12	45.8013	2503.34	45.8013	2750.94
45.8013	194.237	45.8013	374.662	45.8013	706.925	45.8013	986.163	45.8013	1238.53	45.8013	1487.38	45.8013	1751.32	45.8013	2009.61	45.8013	2257.93	45.8013	2503.59	45.8013	2754.69
45.8014	206.689	45.8014	393.588	45.8014	708.961	45.8014	978.921	45.8014	1247.88	45.8014	1489.12	45.8014	1752.86	45.8014	2008.45	45.8014	2261.98	45.8014	2506.49	45.8014	2761.55
45.8014	231.407	45.8014	419.693	45.8014	726.475	45.8014	986.809	45.8014	1263.11	45.8014	1495.53	45.8014	1753.45	45.8014	2008.17	45.8014	2265.38	45.8014	2508.63	45.8014	2761.85
45.8014	253.194	45.8014	445.117	45.8014	745.428	45.8014	1002.55	45.8014	1267.58	45.8014	1498.76	45.8014	1753.13	45.8014	2006.15	45.8014	2259.99	45.8014	2504.89	45.8014	2753.63
45.8015	256.176	45.8015	460.909	45.8015	749.725	45.8015	1009.04	45.8015	1260.96	45.8015	1497.17	45.8015	1752.63	45.8015	2002.51	45.8015	2248.59	45.8015	2498.79	45.8015	2748.92
45.8015	251.301	45.8015	469.146	45.8015	741.933	45.8015	1001.86	45.8015	1256.09	45.8015	1496.54	45.8015	1752.44	45.8015	1999.56	45.8015	2243.65	45.8015	2497.14	45.8015	2754.55
45.8015	258.945	45.8015	478.908	45.8015	736.238	45.8015	992.725	45.8015	1255.5	45.8015	1498.88	45.8015	1750.91	45.8015	1997.55	45.8015	2248.3	45.8015	2498.24	45.8015	2759.24
45.8016	275.499	45.8016	492.951	45.8016	739.294	45.8016	992.125	45.8016	1249.89	45.8016	1500.25	45.8016	1747.12	45.8016	1996.63	45.8016	2253.29	45.8016	2496.65	45.8016	2752.46
45.8016	281.062	45.8016	507.21	45.8016	747.434	45.8016	997.974	45.8016	1239.84	45.8016	1499.12	45.8016	1744.85	45.8016	1998.61	45.8016	2253.68	45.8016	2494.68	45.8016	2744.04
45.8016	272.607	45.8016	519.776	45.8016	756.304	45.8016	1002.42	45.8016	1238.88	45.8016	1497.47	45.8016	1747.9	45.8016	2001.85	45.8016	2253.86	45.8016	2497.16	45.8016	2748.24
45.8017	265.981	45.8017	531.422	45.8017	764.208	45.8017	1002.49	45.8017	1250.04	45.8017	1494.34	45.8017	1752.4	45.8017	2000.2	45.8017	2254.79	45.8017	2500.21	45.8017	2758.26
45.8017	268.926	45.8017	540.881	45.8017	769.51	45.8017	1001.17	45.8017	1258.24	45.8017	1487.78	45.8017	1751.23	45.8017	1992.99	45.8017	2251.44	45.8017	2497.65	45.8017	2756.51
45.8017	273.446	45.8017	547.549	45.8017	771.407	45.8017	1001.92	45.8017	1253.43	45.8017	1482.31	45.8017	1746.07	45.8017	1989.1	45.8017	2245.2	45.8017	2493.24	45.8017	2744.12
45.8018	273.587	45.8018	554.283	45.8018	771.273	45.8018	1004.1	45.8018	1244.76	45.8018	1484.98	45.8018	1745.7	45.8018	1993.97	45.8018	2243.9	45.8018	2494.13	45.8018	2738.97
45.8018	272.348	45.8018	560.508	45.8018	770.071	45.8018	1003.54	45.8018	1243.37	45.8018	1494.12	45.8018	1750.88	45.8018	1999.49	45.8018	2246.59	45.8018	2497.09	45.8018	2745.78
45.8018	271.032	45.8018	559.719	45.8018	767.573	45.8018	998.249	45.8018	1246.55	45.8018	1500.73	45.8018	1751.65	45.8018	1995.46	45.8018	2243.09	45.8018	2494.08	45.8018	2749.69
45.8019	267.271	45.8019	551.885	45.8019	765.618	45.8019	993.644	45.8019	1247.99	45.8019	1500.85	45.8019	1743.92	45.8019	1985.66	45.8019	2232.91	45.8019	2486.79	45.8019	2742.14
45.8019	263.682	45.8019	548.99	45.8019	767.083	45.8019	997.317	45.8019	1249.08	45.8019	1498.88	45.8019	1737.62	45.8019	1982.48	45.8019	2229.2	45.8019	2483.42	45.8019	2733.34
45.8019	265.635	45.8019	557.523	45.8019	770.086	45.8019	1007.28	45.8019	1250.87	45.8019	1498.58	45.8019	1741.21	45.8019	1988.78	45.8019	2237.43	45.8019	2485.02	45.8019	2732.97
45.802	271.175	45.802	565.442	45.802	769.55	45.802	1012.05	45.802	1248.89	45.802	1499.44	45.802	1748.31	45.802	1995.13	45.802	2245.67	45.802	2486.82	45.802	2735.89
45.802	274.147	45.802	559.967	45.802	766.531	45.802	1006.42	45.802	1244.74	45.802	1502.11	45.802	1749.11	45.802	1994.66	45.802	2244.7	45.802	2488.91	45.802	2735.39
45.802	274.757	45.802	548.664	45.802	768.226	45.802	999.307	45.802	1248.05	45.802	1508.59	45.802	1746.33	45.802	1991.19	45.802	2242.79	45.802	2494.03	45.802	2735.44
45.8021	276.348	45.8021	546.57	45.8021	774.97	45.8021	999.624	45.8021	1258.04	45.8021	1515.26	45.8021	1748.55	45.8021	1990.68	45.8021	2248.96	45.8021	2498.8	45.8021	2740.36
45.8021	275.763	45.8021	550.417	45.8021	775.896	45.8021	1003.08	45.8021	1259.28	45.8021	1514.53	45.8021	1754.27	45.8021	1992.8	45.8021	2255.54	45.8021	2498.37	45.8021	2745.37
45.8021	268.748	45.8021	544.436	45.8021	764.306	45.8021	1002.18	45.8021	1246.64	45.8021	1506.38	45.8021	1755	45.8021	1994.3	45.8021	2251.91	45.8021	2496.08	45.8021	2746.17
45.8022	260.906	45.8022	527.206	45.8022	749.899	45.8022	1000.51	45.8022	1237.48	45.8022	1500.3	45.8022	1749.93	45.8022	1995.52	45.8022	2244.34	45.8022	2497.97	45.8022	2746.93
45.8022	260.724	45.8022	513.86	45.8022	746.516	45.8022	1004.69	45.8022	1245.47	45.8022	1502.09	45.8022	1746.48	45.8022	1999.37	45.8022	2246.17	45.8022	2502.38	45.8022	2751.41
45.8022	264.874	45.8022	512.523	45.8022	752.819	45.8022	1009.31	45.8022	1259.09	45.8022	1506.65	45.8022	1748.61	45.8022	2006.81	45.8022	2256.11	45.8022	2505.35	45.8022	2756.5
45.8023	263.069	45.8023	515.359	45.8023	755.697	45.8023	1004.87	45.8023	1261.76	45.8023	1507.78	45.8023	1754.1	45.8023	2015.43	45.8023	2261.71	45.8023	2509.97	45.8023	2759.98
45.8023	255.02	45.8023	514.119	45.8023	750.451	45.8023	996.179	45.8023	1257.74	45.8023	1507.15	45.8023	1760.37	45.8023	2020.77	45.8023	2258.77	45.8023	2518.19	45.8023	2763.17
45.8023	249.969	45.8023	510.33	45.8023	746.195	45.8023	996.691	45.8023	1259.46	45.8023	1507.84	45.8023	1764.75	45.8023	2018.91	45.8023	2253.36	45.8023	2520.61	45.8023	2762.31
45.8024	250.711	45.8024	507.584	45.8024	749.806	45.8024	1006.08	45.8024	1262.79	45.8024	1506.83	45.8024	1762.48	45.8024	2010.71	45.8024	2249.13	45.8024	2509.07	45.8024	2751.78
45.8024	250.124	45.8024	504.777	45.8024	754.92	45.8024	1009.66	45.8024	1255.85	45.8024	1501.24	45.8024	1752.49	45.8024	2002.48	45.8024	2245.39	45.8024	2493.43	45.8024	2739.02
45.8024	243.801	45.8024	499.919	45.8024	752.112	45.8024	1001.51	45.8024	1242.83	45.8024	1495.88	45.8024	1742.09	45.8024	1998.83	45.8024	2243.53	45.8024	2489.67	45.8024	2739.09
45.8025	235.971	45.8025	493.562	45.8025	743.027	45.8025	993.18	45.8025	1237.78	45.8025	1496.59	45.8025	1738.36	45.8025	1996.96	45.8025	2244.49	45.8025	2496.19	45.8025	2750.34
45.8025	231.881	45.8025	486.975	45.8025	737.22	45.8025	995.075	45.8025	1240.81	45.8025	1500.28	45.8025	1739.22	45.8025	1992.83	45.8025	2244.48	45.8025	2498.9	45.8025	2754.65
45.8025	231.909	45.8025	481.215	45.8025	737.86	45.8025	1002.1	45.8025	1240.33	45.8025	1499.43	45.8025	1739.66	45.8025	1989.98	45.8025	2242.01	45.8025	2495.75	45.8025	2747.2
45.8026	233.943	45.8026	477.493	45.8026	738.164	45.8026	1004.06	45.8026	1235.23	45.8026	1494.24	45.8026	1741.31	45.8026	1994.24	45.8026	2242.53	45.8026	2497.25	45.8026	2743.81
45.8026	236.144	45.8026	475.858	45.8026	733.371	45.8026	1000.41	45.8026	1236.25	45.8026	1493.07	45.8026	1747.25	45.8026	2001.93	45.8026	2248.03	45.8026	2504.66	45.8026	2751.71
45.8026	237.168	45.8026	475.419	45.8026	729.601	45.8026	997.718	45.8026	1246.41	45.8026	1500.35	45.8026	1753.25	45.8026	2003.31	45.8026	2251.1	45.8026	2507.37	45.8026	2756.77
45.8027	236.968	45.8027	476.369	45.8027	735.027	45.8027	998.796	45.8027	1256.29	45.8027	1509.59	45.8027	1753.54	45.8027	1998.36	45.8027	2248.44	45.8027	2503.04	45.8027	2750.77
45.8027	236.74	45.8027	477.907	45.8027	745.768	45.8027	1000.78	45.8027	1259.17	45.8027	1510.73	45.8027	1751.04	45.8027	1998.45	45.8027	2249.03	45.8027	2501.73	45.8027	2747.34
45.8027	237.039	45.8027	475.665	45.8027	749.217	45.8027	1000.75	45.8027	1257.91	45.8027	1502.2	45.8027	1752.32	45.8027	2008.91	45.8027	2258	45.8027	2506.64	45.8027	2756.94
45.8028	237.878	45.8028	468.207	45.8028	742.061	45.8028	998.505	45.8028	1256	45.8028	1492.59	45.8028	1756	45.8028	2019.25	45.8028	2264.16	45.8028	2508.23	45.8028	2767.43
45.8028	239.821	45.8028	463.935	45.8028	735.724	45.8028	995.203	45.8028	1252.47	45.8028	1489.82	45.8028	1755.62	45.8028	2016.91	45.8028	2257.13	45.8028	2502.34	45.8028	2765.53
45.8028	241.378	45.8028	471.219	45.8028	739.768	45.8028	992.013	45.8028	1247.03	45.8028	1492.08	45.8028	1751.18	45.8028	2004.03	45.8028	2246.29	45.8028	2497.98	45.8028	2758.25
45.8029	238.046	45.8029	483.014	45.8029	748.669	45.8029	989.922	45.8029	1242.63	45.8029	1493.02	45.8029	1748.75	45.8029	1994.1	45.8029	2247.66	45.8029	2501.11	45.8029	2757.17
45.8029	230.028	45.8029	484.438	45.8029	751.888	45.8029	989.869	45.8029	1241.75	45.8029	1492.52	45.8029	1750.2	45.8029	1995.36	45.8029	2260.15	45.8029	2505.43	45.8029	2758.85
45.8029	227.354	45.8029	476.118	45.8029	749.203	45.8029	992.36	45.8029	1244.39	45.8029	1495.5	45.8029	1751.81	45.8029	2003.51	45.8029	2269.51	45.8029	2505.37	45.8029	2756.82
45.803	238.09	45.803	474.763	45.803	746.936	45.803	995.812	45.803	1248.93	45.803	1501.29	45.803	1751.84	45.803	2008.97	45.803	2269.35	45.803	2504.87	45.803	2756.89
45.803	253.81	45.803	486.929	45.803	745.337	45.803	996.215	45.803	1252.65	45.803	1503.11	45.803	1752.19	45.803	2006.78	45.803	2264.61	45.803	2506.55	45.803	2763.68
45.803	258.07	45.803	498.03	45.803	740.707	45.803	991.694	45.803	1253.78	45.803	1499.93	45.803	1753.07	45.803	1999.68	45.803	2259.69	45.803	2505.12	45.803	2766.02
45.8031	248.964	45.8031	494.66	45.8031	736.182	45.8031	987.287	45.8031	1254.12	45.8031	1499.36	45.8031	1752.57	45.8031	1994	45.8031	2255.5	45.8031	2498.83	45.8031	2753.48
45.8031	241.189	45.8031	483.888	45.8031	738.764	45.8031	990.584	45.8031	1256.08	45.8031	1504.94	45.8031	1750.8	45.8031	1993.15	45.8031	2253.42	45.8031	2495.24	45.8031	2736.56
45.8031	244.267	45.8031	480.807	45.8031	746.932	45.8031	1001.66	45.8031	1257.94	45.8031	1509.51	45.8031	1749.56	45.8031	1995.12	45.8031	2252.59	45.8031	2498.16	45.8031	2733.1
45.8032	251.292	45.8032	487.904	45.8032	752.064	45.8032	1012.27	45.8032	1257.11	45.8032	1507.09	45.8032	1749.06	45.8032	1996.73	45.8032	2248.44	45.8032	2500.13	45.8032	2742.3
45.8032	252.925	45.8032	496.689	45.8032	752.158	45.8032	1016.18	45.8032	1256.17	45.8032	1502.51	45.8032	1749.4	45.8032	1998.2	45.8032	2241.66	45.8032	2495.7	45.8032	2748.7
45.8032	250.273	45.8032	501.452	45.8032	753.561	45.8032	1014.64	45.8032	1258.36	45.8032	1501.89	45.8032	1752.45	45.8032	2000.65	45.8032	2240.58	45.8032	2491.6	45.8032	2746.47
45.8033	247.921	45.8033	502.125	45.8033	758.139	45.8033	1010.32	45.8033	1259.23	45.8033	1501.85	45.8033	1757.59	45.8033	2001.65	45.8033	2247.03	45.8033	2495.11	45.8033	2743.87
45.8033	245.034	45.8033	499.736	45.8033	759.84	45.8033	1003.63	45.8033	1252.45	45.8033	1497.91	45.8033	1758.88	45.8033	1998.49	45.8033	2249.83	45.8033	2501.79	45.8033	2746.03
45.8033	240.773	45.8033	496.799	45.8033	756.986	45.8033	997.79	45.8033	1242.03	45.8033	1495.95	45.8033	1752.6	45.8033	1994.13	45.8033	2242.13	45.8033	2503.69	45.8033	2748.12
45.8034	239.873	45.8034	497.395	45.8034	756.903	45.8034	998.923	45.8034	1238.39	45.8034	1502.84	45.8034	1744.58	45.8034	1994.15	45.8034	2234.61	45.8034	2501.73	45.8034	2746.65
45.8034	245.407	45.8034	501.375	45.8034	762.769	45.8034	1005.83	45.8034	1243.59	45.8034	1511.69	45.8034	1743.5	45.8034	1998.17	45.8034	2239.52	45.8034	2501.42	45.8034	2745.37
45.8034	252.792	45.8034	503.666	45.8034	765.879	45.8034	1008.02	45.8034	1250.63	45.8034	1510.24	45.8034	1748.77	45.8034	2000.2	45.8034	2250.63	45.8034	2502.24	45.8034	2746.64
45.8035	256.923	45.8035	502.988	45.8035	758.799	45.8035	1000.05	45.8035	1255.23	45.8035	1500.09	45.8035	1751.41	45.8035	1997.37	45.8035	2252.62	45.8035	2499.56	45.8035	2746.45
45.8035	258.833	45.8035	504.075	45.8035	748.122	45.8035	990.368	45.8035	1257.52	45.8035	1493.17	45.8035	1746.63	45.8035	1992.73	45.8035	2243.87	45.8035	2493.29	45.8035	2742.71
45.8035	260.764	45.8035	507.401	45.8035	745.181	45.8035	989.465	45.8035	1255.26	45.8035	1492.42	45.8035	1739.95	45.8035	1990.04	45.8035	2236.66	45.8035	2488.18	45.8035	2741.34
45.8036	261.746	45.8036	506.223	45.8036	750.157	45.8036	996.989	45.8036	1247.65	45.8036	1491.48	45.8036	1739.86	45.8036	1991.09	45.8036	2238.91	45.8036	2487.6	45.8036	2748
45.8036	261.863	45.8036	499.887	45.8036	754.569	45.8036	1006.27	45.8036	1242.45	45.8036	1490.41	45.8036	1747.67	45.8036	1996.69	45.8036	2247.2	45.8036	2491.14	45.8036	2757.45
45.8036	263.112	45.8036	499.495	45.8036	754.719	45.8036	1012.99	45.8036	1246.16	45.8036	1494.56	45.8036	1756	45.8036	2004.63	45.8036	2255.15	45.8036	2496.51	45.8036	2758.28
45.8037	263.25	45.8037	510.939	45.8037	753.361	45.8037	1013.42	45.8037	1250.72	45.8037	1499.65	45.8037	1757.09	45.8037	2008.83	45.8037	2259.03	45.8037	2501.53	45.8037	2748.73
45.8037	258.028	45.8037	522.174	45.8037	751.548	45.8037	1004.51	45.8037	1244.57	45.8037	1496.32	45.8037	1751.89	45.8037	2006.5	45.8037	2257.26	45.8037	2505.33	45.8037	2740.93
45.8037	251.747	45.8037	519.846	45.8037	747.89	45.8037	992.45	45.8037	1233.3	45.8037	1488.89	45.8037	1748.57	45.8037	2002.87	45.8037	2251.86	45.8037	2507.56	45.8037	2745.13
45.8038	254.035	45.8038	510.41	45.8038	743.794	45.8038	990.06	45.8038	1232.98	45.8038	1490.78	45.8038	1750.78	45.8038	2002.87	45.8038	2248.11	45.8038	2505.94	45.8038	2754.72
45.8038	263.256	45.8038	509.675	45.8038	741.978	45.8038	998.139	45.8038	1244.75	45.8038	1501.04	45.8038	1752.24	45.8038	2002.67	45.8038	2247.71	45.8038	2498.43	45.8038	2755.67
45.8038	266.751	45.8038	517.087	45.8038	741.718	45.8038	1002.07	45.8038	1253.21	45.8038	1504.8	45.8038	1747.55	45.8038	1997.27	45.8038	2246.66	45.8038	2489.99	45.8038	2748.12
45.8039	261.673	45.8039	517.747	45.8039	741.364	45.8039	994.927	45.8039	1250.64	45.8039	1498.22	45.8039	1742.41	45.8039	1991.32	45.8039	2243.55	45.8039	2490.36	45.8039	2746.33
45.8039	259.9	45.8039	507.932	45.8039	742.341	45.8039	989.307	45.8039	1246.39	45.8039	1493.45	45.8039	1744.74	45.8039	1992.72	45.8039	2243.16	45.8039	2500.03	45.8039	2754.94
45.8039	265.648	45.8039	500.677	45.8039	745.464	45.8039	995.582	45.8039	1249.03	45.8039	1496.43	45.8039	1750.78	45.8039	1999.58	45.8039	2247.64	45.8039	2506.27	45.8039	2759.72
45.804	265.456	45.804	504.004	45.804	747.737	45.804	1004.08	45.804	1254.29	45.804	1498.85	45.804	1750.86	45.804	2003.21	45.804	2251.79	45.804	2500.87	45.804	2750.14
45.804	251.046	45.804	509.994	45.804	747.962	45.804	1002.43	45.804	1255.51	45.804	1495.72	45.804	1745.75	45.804	2001.11	45.804	2251.7	45.804	2493.17	45.804	2737.48
45.804	235.914	45.804	509.949	45.804	749.933	45.804	996.188	45.804	1254.21	45.804	1493.7	45.804	1744.84	45.804	1998.09	45.804	2250.22	45.804	2495.34	45.804	2737.34
45.8041	235.414	45.8041	506.364	45.8041	754.706	45.8041	996.648	45.8041	1254.37	45.8041	1497.11	45.8041	1749.79	45.8041	1996.97	45.8041	2250.2	45.8041	2503.3	45.8041	2745.46
45.8041	244.057	45.8041	504.572	45.8041	756.58	45.8041	1000.97	45.8041	1255.46	45.8041	1501.2	45.8041	1752.77	45.8041	1996.95	45.8041	2250.5	45.8041	2505.14	45.8041	2747.36
45.8041	247.778	45.8041	504.385	45.8041	753.056	45.8041	1000.73	45.8041	1255.46	45.8041	1503.15	45.8041	1750.65	45.8041	1998.3	45.8041	2251.4	45.8041	2500.85	45.8041	2743.48
45.8042	246.797	45.8042	504.643	45.8042	751.044	45.8042	998.921	45.8042	1254.06	45.8042	1506.09	45.8042	1748.61	45.8042	2001.23	45.8042	2255.06	45.8042	2499.34	45.8042	2745.68
45.8042	249.514	45.8042	505.497	45.8042	755.372	45.8042	1001.84	45.8042	1250.58	45.8042	1509.41	45.8042	1749.14	45.8042	2002.99	45.8042	2258.61	45.8042	2501.64	45.8042	2753.9
45.8042	253.174	45.8042	503.36	45.8042	759.122	45.8042	1004.01	45.8042	1244.79	45.8042	1507.87	45.8042	1749.1	45.8042	2002.29	45.8042	2256.48	45.8042	2502.41	45.8042	2756.51
45.8043	248.854	45.8043	494.706	45.8043	754.999	45.8043	997.7	45.8043	1240.53	45.8043	1502.47	45.8043	1748.16	45.8043	2002.5	45.8043	2250.9	45.8043	2503.28	45.8043	2752.08
45.8043	240.069	45.8043	486.286	45.8043	749.09	45.8043	989.294	45.8043	1242.17	45.8043	1500.88	45.8043	1749.53	45.8043	2005.16	45.8043	2249.31	45.8043	2508.7	45.8043	2750.6
45.8043	239.008	45.8043	488.819	45.8043	751.853	45.8043	990.486	45.8043	1248.19	45.8043	1505.09	45.8043	1752.05	45.8043	2005.72	45.8043	2251.16	45.8043	2512.25	45.8043	2752.84
45.8044	246.962	45.8044	499.408	45.8044	760.571	45.8044	1000.16	45.8044	1254.07	45.8044	1508.91	45.8044	1751.7	45.8044	2001.95	45.8044	2249.35	45.8044	2504.1	45.8044	2749.06
45.8044	253.913	45.8044	504.561	45.8044	763.096	45.8044	1008.89	45.8044	1258.91	45.8044	1508.34	45.8044	1750.26	45.8044	2000.16	45.8044	2245.06	45.8044	2490.4	45.8044	2740.41
45.8044	255.771	45.8044	501.632	45.8044	756.675	45.8044	1013.67	45.8044	1262.5	45.8044	1505.31	45.8044	1752.29	45.8044	2005.52	45.8044	2247.48	45.8044	2488	45.8044	2740.54
45.8045	257.166	45.8045	500.888	45.8045	750.961	45.8045	1015.01	45.8045	1260.35	45.8045	1501.86	45.8045	1755.21	45.8045	2012.05	45.8045	2256.78	45.8045	2499.43	45.8045	2751.54
45.8045	257.748	45.8045	504.702	45.8045	751.781	45.8045	1008.7	45.8045	1250.89	45.8045	1498.57	45.8045	1753.07	45.8045	2010.79	45.8045	2261.48	45.8045	2509.45	45.8045	2758.89
45.8045	250.845	45.8045	503.38	45.8045	752.912	45.8045	995.086	45.8045	1242.83	45.8045	1497.67	45.8045	1748.58	45.8045	2003.25	45.8045	2256.21	45.8045	2508.43	45.8045	2756.41
45.8046	238.021	45.8046	495.568	45.8046	747.708	45.8046	987.378	45.8046	1244.46	45.8046	1500.29	45.8046	1749.72	45.8046	1998.18	45.8046	2249.13	45.8046	2503.23	45.8046	2755.27
45.8046	231.406	45.8046	493.451	45.8046	740.434	45.8046	994.588	45.8046	1249.94	45.8046	1502.77	45.8046	1755.24	45.8046	1997.96	45.8046	2247.37	45.8046	2501.56	45.8046	2761.06
45.8046	236.7	45.8046	501.276	45.8046	739.731	45.8046	1004.69	45.8046	1248.23	45.8046	1501.83	45.8046	1755.85	45.8046	1997.22	45.8046	2247.26	45.8046	2500.87	45.8046	2762.92
45.8047	244.749	45.8047	507.111	45.8047	745.578	45.8047	1001.8	45.8047	1241.98	45.8047	1499.84	45.8047	1750.39	45.8047	1993.71	45.8047	2244.42	45.8047	2498.05	45.8047	2755.27
45.8047	245.992	45.8047	503.745	45.8047	749.977	45.8047	992.25	45.8047	1243.17	45.8047	1499.95	45.8047	1748.21	45.8047	1992.08	45.8047	2242.89	45.8047	2496.92	45.8047	2750.28
45.8047	244.393	45.8047	500.51	45.8047	749.383	45.8047	994.302	45.8047	1252.27	45.8047	1500.74	45.8047	1752.93	45.8047	1995.68	45.8047	2246.9	45.8047	2499.64	45.8047	2756.49
45.8048	249.137	45.8048	505.45	45.8048	749.254	45.8048	1007.16	45.8048	1257.01	45.8048	1500.73	45.8048	1755.61	45.8048	2000.98	45.8048	2251.79	45.8048	2500.87	45.8048	2762.98
45.8048	258.401	45.8048	511.62	45.8048	754.316	45.8048	1011.63	45.8048	1252.37	45.8048	1502.16	45.8048	1749.32	45.8048	2002.4	45.8048	2250.42	45.8048	2496.77	45.8048	2757.72
45.8048	260.982	45.8048	510.83	45.8048	760.63	45.8048	1001.3	45.8048	1247.28	45.8048	1505.34	45.8048	1740.63	45.8048	1998.76	45.8048	2243.98	45.8048	2492.03	45.8048	2746.8
45.8049	253.024	45.8049	506.777	45.8049	761.643	45.8049	992.406	45.8049	1248.79	45.8049	1505.78	45.8049	1739.72	45.8049	1993.67	45.8049	2240.27	45.8049	2492.73	45.8049	2742.63
45.8049	244.299	45.8049	504.308	45.8049	757.286	45.8049	997.791	45.8049	1252.52	45.8049	1501.59	45.8049	1745.89	45.8049	1991.62	45.8049	2243.65	45.8049	2498.43	45.8049	2745.03
45.8049	244.478	45.8049	498.602	45.8049	751.811	45.8049	1008.47	45.8049	1252.8	45.8049	1497.05	45.8049	1750.43	45.8049	1994.07	45.8049	2250.53	45.8049	2504.57	45.8049	2746.45
45.805	249.418	45.805	486.352	45.805	746.826	45.805	1009.63	45.805	1251.68	45.805	1495.11	45.805	1749.81	45.805	1998.11	45.805	2254.27	45.805	2507.99	45.805	2746.09
45.805	247.792	45.805	476.98	45.805	742.806	45.805	1002.31	45.805	1253.01	45.805	1494.11	45.805	1749.02	45.805	2000.41	45.805	2253.08	45.805	2507.92	45.805	2747.96
45.805	238.876	45.805	480.348	45.805	743.574	45.805	998.282	45.805	1255.45	45.805	1494.85	45.805	1753.1	45.805	2002.08	45.805	2252.26	45.805	2505.58	45.805	2751.32
45.8051	235.281	45.8051	490.649	45.8051	751.292	45.8051	1001.23	45.8051	1255.87	45.8051	1500.81	45.8051	1760.72	45.8051	2006.1	45.8051	2256.77	45.8051	2503.35	45.8051	2752.48
45.8051	245.519	45.8051	494.435	45.8051	759.566	45.8051	1004.16	45.8051	1254.74	45.8051	1508.13	45.8051	1766.37	45.8051	2010.06	45.8051	2262.6	45.8051	2502.04	45.8051	2751.88
45.8051	261.294	45.8051	490.035	45.8051	759.926	45.8051	1002.91	45.8051	1255.05	45.8051	1507.09	45.8051	1766.03	45.8051	2008.28	45.8051	2261.24	45.8051	2500.27	45.8051	2752.93
45.8052	268.025	45.8052	487.48	45.8052	753.369	45.8052	1001.9	45.8052	1258.29	45.8052	1498.03	45.8052	1760.19	45.8052	2002.35	45.8052	2253.25	45.8052	2498.77	45.8052	2755.76
45.8052	262.705	45.8052	490.888	45.8052	746.809	45.8052	1004.34	45.8052	1261.64	45.8052	1493.11	45.8052	1752.73	45.8052	2000.48	45.8052	2248.55	45.8052	2500.67	45.8052	2756.54
45.8052	253.632	45.8052	492.159	45.8052	740.389	45.8052	1004.61	45.8052	1258.42	45.8052	1496.88	45.8052	1747.21	45.8052	2003.57	45.8052	2250.63	45.8052	2504.57	45.8052	2752.38
45.8053	246.358	45.8053	484.941	45.8053	729.634	45.8053	996.626	45.8053	1245.48	45.8053	1499.37	45.8053	1744.5	45.8053	2002.63	45.8053	2251.24	45.8053	2503.67	45.8053	2745.49
45.8053	239.962	45.8053	476.131	45.8053	719.552	45.8053	985.522	45.8053	1231.5	45.8053	1495.23	45.8053	1743.95	45.8053	1994.98	45.8053	2245.97	45.8053	2496.52	45.8053	2741.83
45.8053	235.926	45.8053	476.899	45.8053	722.432	45.8053	982.665	45.8053	1230.72	45.8053	1493.8	45.8053	1744.75	45.8053	1990.65	45.8053	2242.76	45.8053	2491.22	45.8053	2744.38
45.8054	239.035	45.8054	486.588	45.8054	737.652	45.8054	989.078	45.8054	1244.07	45.8054	1500.56	45.8054	1745.28	45.8054	1995.69	45.8054	2246.98	45.8054	2492.94	45.8054	2748.75
45.8054	247	45.8054	493.796	45.8054	747.529	45.8054	993.271	45.8054	1255.42	45.8054	1505.08	45.8054	1743.89	45.8054	2001.31	45.8054	2250.44	45.8054	2495.41	45.8054	2748.87
45.8054	249.872	45.8054	493.343	45.8054	741.465	45.8054	989.248	45.8054	1253.43	45.8054	1499.65	45.8054	1741.99	45.8054	1999.3	45.8054	2245.98	45.8054	2492.55	45.8054	2745.65
45.8055	244.491	45.8055	493.307	45.8055	732.161	45.8055	986.922	45.8055	1247.12	45.8055	1493.9	45.8055	1743.12	45.8055	1996.1	45.8055	2241.43	45.8055	2489.93	45.8055	2744.02
45.8055	240.328	45.8055	501.03	45.8055	736.563	45.8055	996.614	45.8055	1249.66	45.8055	1496.77	45.8055	1747.16	45.8055	2000.33	45.8055	2246.41	45.8055	2494.45	45.8055	2743.54
45.8055	245.317	45.8055	510.435	45.8055	750.655	45.8055	1011.23	45.8055	1256.77	45.8055	1499.45	45.8055	1749.71	45.8055	2007.07	45.8055	2254.94	45.8055	2500.67	45.8055	2740.83
45.8056	254.274	45.8056	511.447	45.8056	757.546	45.8056	1015.02	45.8056	1255.39	45.8056	1492.5	45.8056	1749.05	45.8056	2007.11	45.8056	2255.35	45.8056	2499.33	45.8056	2740.33
45.8056	258.066	45.8056	506.051	45.8056	753.685	45.8056	1005.47	45.8056	1246.09	45.8056	1485.62	45.8056	1748.42	45.8056	2002.62	45.8056	2249.62	45.8056	2493.58	45.8056	2749.67
45.8056	256.895	45.8056	504.279	45.8056	750.68	45.8056	995.349	45.8056	1240.74	45.8056	1491.91	45.8056	1749.22	45.8056	2000.86	45.8056	2248.38	45.8056	2493.72	45.8056	2762.59
45.8057	256.653	45.8057	507.625	45.8057	754.324	45.8057	994.978	45.8057	1242.22	45.8057	1504.1	45.8057	1748.36	45.8057	2000.47	45.8057	2252.29	45.8057	2499.84	45.8057	2761.84
45.8057	257.98	45.8057	508.434	45.8057	758.569	45.8057	1002.14	45.8057	1242.82	45.8057	1505.68	45.8057	1745.47	45.8057	1996.72	45.8057	2252.72	45.8057	2502.58	45.8057	2745.64
45.8057	257.634	45.8057	504.721	45.8057	759.817	45.8057	1008.2	45.8057	1239.78	45.8057	1497	45.8057	1745.31	45.8057	1993.36	45.8057	2248.32	45.8057	2499.54	45.8057	2735.18
45.8058	257.06	45.8058	503.136	45.8058	761.171	45.8058	1006.87	45.8058	1237.66	45.8058	1492	45.8058	1749.22	45.8058	1996.28	45.8058	2246.94	45.8058	2498.16	45.8058	2744.41
45.8058	260.783	45.8058	506.287	45.8058	761.884	45.8058	998.811	45.8058	1237.74	45.8058	1495.51	45.8058	1751.8	45.8058	2001.32	45.8058	2251.68	45.8058	2502.02	45.8058	2757.78
45.8058	267.42	45.8058	509.463	45.8058	758.085	45.8058	992.713	45.8058	1238.87	45.8058	1500.28	45.8058	1750.54	45.8058	2000.82	45.8058	2256.2	45.8058	2505.29	45.8058	2754.33
45.8059	269.803	45.8059	511.747	45.8059	754.315	45.8059	996.516	45.8059	1244.9	45.8059	1502.14	45.8059	1750.29	45.8059	1996.82	45.8059	2254.96	45.8059	2503.32	45.8059	2740.98
45.8059	264.54	45.8059	517.319	45.8059	758.138	45.8059	1004.04	45.8059	1257.11	45.8059	1503.08	45.8059	1752.81	45.8059	1995.67	45.8059	2248.88	45.8059	2499.71	45.8059	2740
45.8059	255.701	45.8059	522.641	45.8059	763.279	45.8059	1000.18	45.8059	1264.34	45.8059	1502.51	45.8059	1751.42	45.8059	1994.98	45.8059	2241.12	45.8059	2499.68	45.8059	2751.94
45.806	248.311	45.806	516.724	45.806	756.267	45.806	984.915	45.806	1256.35	45.806	1498.51	45.806	1743.53	45.806	1989.26	45.806	2235.17	45.806	2502.4	45.806	2756.59
45.806	243.33	45.806	500.181	45.806	740.825	45.806	978.15	45.806	1241.74	45.806	1495.07	45.806	1738.8	45.806	1984.2	45.806	2236.38	45.806	2503.46	45.806	2748.36
45.806	240.395	45.806	490.313	45.806	736.029	45.806	990.5	45.806	1236.73	45.806	1497.04	45.806	1744.95	45.806	1990.02	45.806	2246.37	45.806	2501.43	45.806	2743.86
45.8061	240.974	45.8061	498.726	45.8061	747.3	45.8061	1005.2	45.8061	1241.93	45.8061	1500.61	45.8061	1753.8	45.8061	2002.73	45.8061	2256.6	45.8061	2499.68	45.8061	2750.65
45.8061	246.324	45.8061	515.301	45.8061	758.924	45.8061	1004.12	45.8061	1247.06	45.8061	1499.12	45.8061	1753.15	45.8061	2007.39	45.8061	2256.74	45.8061	2502.33	45.8061	2754.65
45.8061	254.592	45.8061	523.272	45.8061	759.579	45.8061	996.383	45.8061	1251.57	45.8061	1495.63	45.8061	1745.85	45.8061	2000.41	45.8061	2249.49	45.8061	2508.74	45.8061	2747.03
45.8062	261.124	45.8062	519.92	45.8062	755.938	45.8062	1000.78	45.8062	1260.84	45.8062	1498.94	45.8062	1744.2	45.8062	1994.15	45.8062	2247.3	45.8062	2512.26	45.8062	2739.84
45.8062	260.645	45.8062	513.219	45.8062	755.71	45.8062	1013.03	45.8062	1268.53	45.8062	1508.82	45.8062	1750.25	45.8062	1996.79	45.8062	2253.72	45.8062	2507.06	45.8062	2743.65
45.8062	250.952	45.8062	507.484	45.8062	755.925	45.8062	1015.46	45.8062	1264.48	45.8062	1515.79	45.8062	1755.26	45.8062	2001.58	45.8062	2258.67	45.8062	2496.49	45.8062	2750.49
45.8063	237.438	45.8063	502.242	45.8063	754.336	45.8063	1010.05	45.8063	1255.81	45.8063	1514.86	45.8063	1755.49	45.8063	2000.79	45.8063	2254.7	45.8063	2490.2	45.8063	2751.58
45.8063	231.128	45.8063	498.1	45.8063	755.395	45.8063	1013.53	45.8063	1257.52	45.8063	1509.45	45.8063	1754.58	45.8063	1997.57	45.8063	2247.38	45.8063	2491.98	45.8063	2752.57
45.8063	236.911	45.8063	495.211	45.8063	759.065	45.8063	1023.54	45.8063	1265.62	45.8063	1502.82	45.8063	1752.31	45.8063	1997.86	45.8063	2245.13	45.8063	2495.83	45.8063	2757.72
45.8064	245.923	45.8064	491.944	45.8064	759.23	45.8064	1020.4	45.8064	1263.14	45.8064	1496.09	45.8064	1745.79	45.8064	2000.76	45.8064	2247.76	45.8064	2496.52	45.8064	2757.79
45.8064	246.324	45.8064	490.41	45.8064	757.091	45.8064	1004.26	45.8064	1250.85	45.8064	1494.06	45.8064	1741.02	45.8064	2003.42	45.8064	2250.66	45.8064	2497.09	45.8064	2748.45
45.8064	239.659	45.8064	495.011	45.8064	760.121	45.8064	999.145	45.8064	1246.63	45.8064	1501.04	45.8064	1747.73	45.8064	2007.08	45.8064	2253.01	45.8064	2501.72	45.8064	2742.93
45.8065	237.893	45.8065	501.272	45.8065	765.318	45.8065	1012.29	45.8065	1253.67	45.8065	1510.36	45.8065	1761.49	45.8065	2012.36	45.8065	2255.82	45.8065	2507.33	45.8065	2751.1
45.8065	244.791	45.8065	498.06	45.8065	761.339	45.8065	1020.4	45.8065	1255.53	45.8065	1510.68	45.8065	1766.9	45.8065	2015.65	45.8065	2257.2	45.8065	2508.63	45.8065	2762.3
45.8065	250.582	45.8065	486.734	45.8065	749.629	45.8065	1009.21	45.8065	1246.84	45.8065	1504.03	45.8065	1760.97	45.8065	2014.85	45.8065	2255.33	45.8065	2506.69	45.8065	2764.31
45.8066	247.49	45.8066	483.42	45.8066	743.995	45.8066	996.675	45.8066	1243.26	45.8066	1503.51	45.8066	1756.99	45.8066	2012.76	45.8066	2252.33	45.8066	2505.9	45.8066	2762.93
45.8066	240.877	45.8066	493.38	45.8066	746.351	45.8066	998.736	45.8066	1252.64	45.8066	1510.7	45.8066	1760.9	45.8066	2011.56	45.8066	2251.23	45.8066	2506.32	45.8066	2766.48
45.8066	240.3	45.8066	499.423	45.8066	744.07	45.8066	1000.81	45.8066	1260.09	45.8066	1511.66	45.8066	1761.92	45.8066	2009.93	45.8066	2251.91	45.8066	2505.65	45.8066	2767.88
45.8067	246.776	45.8067	489.001	45.8067	735.55	45.8067	987.649	45.8067	1253.44	45.8067	1501.22	45.8067	1753.74	45.8067	2007.92	45.8067	2252.57	45.8067	2505.4	45.8067	2759.81
45.8067	253.94	45.8067	476.751	45.8067	735.391	45.8067	975.75	45.8067	1243.04	45.8067	1494.04	45.8067	1747.41	45.8067	2007.88	45.8067	2252.65	45.8067	2507.99	45.8067	2751.8
45.8067	256.733	45.8067	482.198	45.8067	747.1	45.8067	985.917	45.8067	1243.04	45.8067	1501.03	45.8067	1752.22	45.8067	2008.9	45.8067	2252.35	45.8067	2510.39	45.8067	2753.94
45.8068	254.749	45.8068	498.12	45.8068	753.573	45.8068	1003.27	45.8068	1249.08	45.8068	1510.37	45.8068	1759.39	45.8068	2007	45.8068	2251.82	45.8068	2507.8	45.8068	2757.79
45.8068	250.422	45.8068	502.194	45.8068	744.551	45.8068	998.098	45.8068	1249.14	45.8068	1506.25	45.8068	1757.47	45.8068	2002.28	45.8068	2251.38	45.8068	2501.68	45.8068	2751.72
45.8068	246.893	45.8068	491.825	45.8068	732.692	45.8068	974.218	45.8068	1244.69	45.8068	1493.94	45.8068	1750.79	45.8068	1999.22	45.8068	2250.33	45.8068	2497	45.8068	2741.78
45.8069	245.85	45.8069	485.636	45.8069	731.875	45.8069	963.68	45.8069	1246.61	45.8069	1489.82	45.8069	1749.13	45.8069	1998.59	45.8069	2247.03	45.8069	2493.96	45.8069	2739.88
45.8069	246.542	45.8069	493.446	45.8069	738.685	45.8069	978.96	45.8069	1256.73	45.8069	1494.86	45.8069	1750.32	45.8069	1995.97	45.8069	2242.6	45.8069	2489.81	45.8069	2743.84
45.8069	248.065	45.8069	504.488	45.8069	745.118	45.8069	999.82	45.8069	1264.75	45.8069	1495.55	45.8069	1747.03	45.8069	1989.79	45.8069	2241.5	45.8069	2486.44	45.8069	2745.48
45.807	251.113	45.807	506.522	45.807	750.625	45.807	1006.08	45.807	1260.97	45.807	1486.72	45.807	1741.45	45.807	1984.47	45.807	2244.45	45.807	2487.37	45.807	2745.87
45.807	255.819	45.807	500.899	45.807	752.21	45.807	998.877	45.807	1246.39	45.807	1477.89	45.807	1740.04	45.807	1984.03	45.807	2245.27	45.807	2489.42	45.807	2747.62
45.807	260.584	45.807	495.611	45.807	742.399	45.807	989.326	45.807	1232.26	45.807	1477.69	45.807	1741.06	45.807	1987.61	45.807	2240.77	45.807	2487.29	45.807	2744.97
45.8071	264.799	45.8071	494.914	45.8071	727.318	45.8071	986.021	45.8071	1230.94	45.8071	1484.75	45.8071	1739.35	45.8071	1992.08	45.8071	2238.06	45.8071	2484.82	45.8071	2735.95
45.8071	268.887	45.8071	499.31	45.8071	727.023	45.8071	993.558	45.8071	1242.87	45.8071	1494.14	45.8071	1737.12	45.8071	1994.72	45.8071	2244.02	45.8071	2490.1	45.8071	2731.56
45.8071	270.053	45.8071	507.604	45.8071	746.252	45.8071	1007.91	45.8071	1253.85	45.8071	1502.68	45.8071	1739.45	45.8071	1993.84	45.8071	2252.6	45.8071	2500.41	45.8071	2739.04
45.8072	263.445	45.8072	515.386	45.8072	763.44	45.8072	1015.16	45.8072	1251.19	45.8072	1507.13	45.8072	1744.68	45.8072	1990.87	45.8072	2253.04	45.8072	2504.38	45.8072	2748.54
45.8072	249.887	45.8072	516.196	45.8072	760.715	45.8072	1007.31	45.8072	1239.7	45.8072	1505.42	45.8072	1748.09	45.8072	1990.16	45.8072	2246.68	45.8072	2499.9	45.8072	2748.54
45.8072	236.962	45.8072	507.33	45.8072	747.181	45.8072	994.757	45.8072	1233.57	45.8072	1500.63	45.8072	1749.76	45.8072	1993.14	45.8072	2244.06	45.8072	2496.68	45.8072	2742.86
45.8073	230.719	45.8073	493.593	45.8073	740.457	45.8073	991.906	45.8073	1236.63	45.8073	1498.45	45.8073	1751.58	45.8073	1996.02	45.8073	2248.31	45.8073	2499.42	45.8073	2741.43
45.8073	232.188	45.8073	484.75	45.8073	742.468	45.8073	997.997	45.8073	1241.76	45.8073	1500.61	45.8073	1752.23	45.8073	1996.88	45.8073	2253.33	45.8073	2502.07	45.8073	2745.61
45.8073	241.715	45.8073	488.485	45.8073	746.78	45.8073	1003.95	45.8073	1245.91	45.8073	1504.56	45.8073	1750.76	45.8073	1998.97	45.8073	2255.91	45.8073	2501.24	45.8073	2751.62
45.8074	257.957	45.8074	503.702	45.8074	753.977	45.8074	1009.03	45.8074	1252.23	45.8074	1507.58	45.8074	1749.44	45.8074	2002.54	45.8074	2257.88	45.8074	2501.48	45.8074	2757.27
45.8074	272.734	45.8074	520.727	45.8074	765.004	45.8074	1016.8	45.8074	1258.85	45.8074	1508.32	45.8074	1748.85	45.8074	2001.45	45.8074	2258.08	45.8074	2503.28	45.8074	2758.68
45.8074	277.441	45.8074	529.98	45.8074	771.74	45.8074	1022.65	45.8074	1259.32	45.8074	1506.02	45.8074	1746.71	45.8074	1994.33	45.8074	2254.1	45.8074	2499.9	45.8074	2751.92
45.8075	274.596	45.8075	529.584	45.8075	768.005	45.8075	1019.92	45.8075	1254.52	45.8075	1501.55	45.8075	1744.01	45.8075	1989.77	45.8075	2249.92	45.8075	2491.35	45.8075	2742.86
45.8075	271.607	45.8075	522.881	45.8075	760.377	45.8075	1012.95	45.8075	1252.38	45.8075	1497.7	45.8075	1744.58	45.8075	1992.81	45.8075	2250.74	45.8075	2488.69	45.8075	2742.57
45.8075	265.181	45.8075	512.356	45.8075	757.063	45.8075	1010.86	45.8075	1255.5	45.8075	1496.78	45.8075	1747	45.8075	1996.35	45.8075	2253.07	45.8075	2497.59	45.8075	2750.26
45.8076	247.846	45.8076	500.646	45.8076	755.29	45.8076	1012.59	45.8076	1259.16	45.8076	1498.73	45.8076	1746.09	45.8076	1995.05	45.8076	2251.16	45.8076	2508.8	45.8076	2754.09
45.8076	228.587	45.8076	493.392	45.8076	749.322	45.8076	1009.68	45.8076	1260.25	45.8076	1501.55	45.8076	1743.43	45.8076	1996.5	45.8076	2249.23	45.8076	2511.64	45.8076	2750.52
45.8076	226.267	45.8076	493.424	45.8076	741.645	45.8076	1000.42	45.8076	1258.68	45.8076	1502.54	45.8076	1746.12	45.8076	2007.01	45.8076	2254.31	45.8076	2507.34	45.8076	2747.82
45.8077	239.72	45.8077	494.232	45.8077	737.092	45.8077	990.797	45.8077	1252.76	45.8077	1500.53	45.8077	1753.49	45.8077	2017.5	45.8077	2261.13	45.8077	2502.83	45.8077	2749.31
45.8077	246.555	45.8077	487.803	45.8077	734.58	45.8077	984.345	45.8077	1243.21	45.8077	1498.1	45.8077	1756.51	45.8077	2016.59	45.8077	2258.73	45.8077	2500.33	45.8077	2749.83
45.8077	237.603	45.8077	478.162	45.8077	732.831	45.8077	980.31	45.8077	1237.97	45.8077	1498.73	45.8077	1752.54	45.8077	2008.29	45.8077	2249.37	45.8077	2499.18	45.8077	2749.8
45.8078	229.376	45.8078	477.489	45.8078	735.527	45.8078	979.806	45.8078	1242.4	45.8078	1500.56	45.8078	1749.19	45.8078	2003.92	45.8078	2245.56	45.8078	2500.07	45.8078	2755.38
45.8078	233.589	45.8078	487.783	45.8078	743.227	45.8078	985.342	45.8078	1249	45.8078	1498.1	45.8078	1750.78	45.8078	2004.93	45.8078	2250.06	45.8078	2502.4	45.8078	2763.14
45.8078	238.974	45.8078	496.905	45.8078	749.094	45.8078	994.839	45.8078	1247.97	45.8078	1492.09	45.8078	1752.64	45.8078	2006.37	45.8078	2253.84	45.8078	2503.5	45.8078	2762.03
45.8079	236.504	45.8079	496.338	45.8079	749.85	45.8079	1002.23	45.8079	1243.44	45.8079	1490.55	45.8079	1752.07	45.8079	2008.43	45.8079	2252.97	45.8079	2503.61	45.8079	2752.47
45.8079	237.914	45.8079	492.241	45.8079	751.759	45.8079	1004	45.8079	1246.46	45.8079	1495.96	45.8079	1753.7	45.8079	2011.95	45.8079	2252.49	45.8079	2505.27	45.8079	2746.47
45.8079	250.835	45.8079	492.62	45.8079	758.633	45.8079	1001.79	45.8079	1255.89	45.8079	1500.08	45.8079	1759.49	45.8079	2011.2	45.8079	2253.75	45.8079	2507.08	45.8079	2748.34
45.808	258.14	45.808	493.808	45.808	763.595	45.808	999.659	45.808	1259.94	45.808	1497.31	45.808	1763.9	45.808	2003.38	45.808	2252.33	45.808	2505.62	45.808	2751.71
45.808	244.996	45.808	489.469	45.808	760.793	45.808	1000.74	45.808	1255.35	45.808	1494.49	45.808	1762.99	45.808	1996.83	45.808	2248.76	45.808	2503.5	45.808	2754.81
45.808	227.984	45.808	484.843	45.808	756.037	45.808	1004.44	45.808	1251.34	45.808	1499.09	45.808	1759.36	45.808	1998.48	45.808	2247.97	45.808	2506.47	45.808	2760.61
45.8081	231.756	45.8081	489.44	45.8081	757.209	45.8081	1006.27	45.8081	1253.64	45.8081	1506.19	45.8081	1755.27	45.8081	2002.29	45.8081	2248.51	45.8081	2512.43	45.8081	2763.5
45.8081	250.726	45.8081	500.174	45.8081	762.3	45.8081	1003.39	45.8081	1256.49	45.8081	1506.95	45.8081	1750.4	45.8081	2000.92	45.8081	2245.48	45.8081	2513.21	45.8081	2755.6
45.8081	260.506	45.8081	504.996	45.8081	765.489	45.8081	999.676	45.8081	1253.4	45.8081	1502.76	45.8081	1747.71	45.8081	1998.29	45.8081	2242.04	45.8081	2507.4	45.8081	2744.42
45.8082	256.879	45.8082	501.668	45.8082	767.363	45.8082	1000.66	45.8082	1246.46	45.8082	1500.68	45.8082	1750.9	45.8082	1999.3	45.8082	2244.23	45.8082	2501.18	45.8082	2744.11
45.8082	255.958	45.8082	500.011	45.8082	770.302	45.8082	1004.6	45.8082	1241.71	45.8082	1501.13	45.8082	1754.77	45.8082	1998.78	45.8082	2247.72	45.8082	2496.88	45.8082	2751.11
45.8082	262.141	45.8082	505.05	45.8082	770.755	45.8082	1005.18	45.8082	1242.07	45.8082	1500.19	45.8082	1750.28	45.8082	1992.96	45.8082	2244.5	45.8082	2491.73	45.8082	2750.38
45.8083	263.329	45.8083	510.374	45.8083	765.451	45.8083	1002.12	45.8083	1246.67	45.8083	1498.77	45.8083	1740.76	45.8083	1989.99	45.8083	2238.84	45.8083	2487.82	45.8083	2743.26
45.8083	256.147	45.8083	510.57	45.8083	759.377	45.8083	1000.66	45.8083	1251.78	45.8083	1499.69	45.8083	1739.05	45.8083	1995.74	45.8083	2239.94	45.8083	2490.59	45.8083	2744.37
45.8083	251.194	45.8083	509.032	45.8083	758.22	45.8083	1000.95	45.8083	1252.38	45.8083	1501.12	45.8083	1746.56	45.8083	2001.05	45.8083	2243.55	45.8083	2496.84	45.8083	2752.05
45.8084	252.477	45.8084	509.961	45.8084	758.112	45.8084	997.743	45.8084	1248.36	45.8084	1501.63	45.8084	1750.97	45.8084	1997.34	45.8084	2239.66	45.8084	2497.49	45.8084	2749.58
45.8084	252.97	45.8084	511.989	45.8084	752.805	45.8084	992.007	45.8084	1247.52	45.8084	1505.37	45.8084	1747.92	45.8084	1993.09	45.8084	2234.29	45.8084	2493.24	45.8084	2737.61
45.8084	251.625	45.8084	512.973	45.8084	746.395	45.8084	991.899	45.8084	1255.53	45.8084	1513.8	45.8084	1747.67	45.8084	1998.96	45.8084	2241.87	45.8084	2493.8	45.8084	2736.62
45.8085	255.231	45.8085	513.103	45.8085	747.362	45.8085	999.01	45.8085	1265.16	45.8085	1519.22	45.8085	1754.12	45.8085	2007.58	45.8085	2258.12	45.8085	2499.59	45.8085	2751.21
45.8085	261.755	45.8085	511.261	45.8085	752.437	45.8085	1004.39	45.8085	1264.53	45.8085	1515.8	45.8085	1755.85	45.8085	2005.82	45.8085	2263.67	45.8085	2499.8	45.8085	2760.25
45.8085	260.305	45.8085	506.272	45.8085	748.972	45.8085	1003.12	45.8085	1254.56	45.8085	1509.29	45.8085	1747.5	45.8085	1998.16	45.8085	2255.32	45.8085	2492.1	45.8085	2752.07
45.8086	250.921	45.8086	502.737	45.8086	734.224	45.8086	1002.38	45.8086	1247.62	45.8086	1506.83	45.8086	1742.04	45.8086	1999.14	45.8086	2250.24	45.8086	2488.59	45.8086	2742.55
45.8086	247.799	45.8086	506.775	45.8086	720.765	45.8086	1008.42	45.8086	1249.1	45.8086	1505.51	45.8086	1749.22	45.8086	2007.81	45.8086	2256.11	45.8086	2495.86	45.8086	2745.81
45.8086	257.481	45.8086	514.62	45.8086	719.522	45.8086	1015.01	45.8086	1251.67	45.8086	1500.59	45.8086	1757.71	45.8086	2009.14	45.8086	2260.47	45.8086	2504.14	45.8086	2751.84
45.8087	267.396	45.8087	514.692	45.8087	726.946	45.8087	1013.15	45.8087	1249.69	45.8087	1496.33	45.8087	1753.66	45.8087	1999.05	45.8087	2255.51	45.8087	2504.01	45.8087	2748.38
45.8087	263.33	45.8087	503.553	45.8087	733.125	45.8087	1004.61	45.8087	1246.89	45.8087	1497.82	45.8087	1743.42	45.8087	1990.06	45.8087	2251.26	45.8087	2500.19	45.8087	2743.16
45.8087	248.964	45.8087	491.287	45.8087	734.553	45.8087	996.932	45.8087	1245.96	45.8087	1500.16	45.8087	1741.71	45.8087	1990.65	45.8087	2255.14	45.8087	2499.87	45.8087	2746.97
45.8088	240.082	45.8088	487.422	45.8088	734.002	45.8088	991.633	45.8088	1242.59	45.8088	1497.1	45.8088	1747.91	45.8088	1995.02	45.8088	2258.21	45.8088	2500.43	45.8088	2753.13
45.8088	243.79	45.8088	488.831	45.8088	733.758	45.8088	986.144	45.8088	1235.72	45.8088	1492.6	45.8088	1750.74	45.8088	1996.51	45.8088	2252.27	45.8088	2497.95	45.8088	2751.35
45.8088	250.776	45.8088	486.808	45.8088	733.977	45.8088	982.083	45.8088	1232.75	45.8088	1492.83	45.8088	1748.23	45.8088	1997.34	45.8088	2244.63	45.8088	2496.47	45.8088	2746.74
45.8089	248.767	45.8089	481.24	45.8089	734.586	45.8089	982.299	45.8089	1237.63	45.8089	1493.98	45.8089	1747.27	45.8089	1999.95	45.8089	2244.76	45.8089	2499.26	45.8089	2748.25
45.8089	238.968	45.8089	480.95	45.8089	735.973	45.8089	984.334	45.8089	1244.24	45.8089	1489.7	45.8089	1748.9	45.8089	2000.76	45.8089	2249.5	45.8089	2501.16	45.8089	2751.56
45.8089	234.563	45.8089	490.346	45.8089	739.58	45.8089	985.45	45.8089	1247.95	45.8089	1483.86	45.8089	1748.57	45.8089	1998.24	45.8089	2251.63	45.8089	2498.53	45.8089	2749.95
45.809	243.434	45.809	501.887	45.809	747.491	45.809	989.271	45.809	1252.53	45.809	1484.21	45.809	1747.12	45.809	1997.31	45.809	2252.19	45.809	2497.09	45.809	2749.4
45.809	258.345	45.809	505.803	45.809	758.493	45.809	998.779	45.809	1258.52	45.809	1489.14	45.809	1748.71	45.809	2000.25	45.809	2255.07	45.809	2501.36	45.809	2756.77
45.809	267.047	45.809	503.372	45.809	766.091	45.809	1008.1	45.809	1257.73	45.809	1491.9	45.809	1751.37	45.809	2002.09	45.809	2257.9	45.809	2505.95	45.809	2764.01
45.8091	265.75	45.8091	503.071	45.8091	764.646	45.8091	1010.38	45.8091	1248.83	45.8091	1493.24	45.8091	1750.36	45.8091	1999.98	45.8091	2256.45	45.8091	2505.31	45.8091	2760.59
45.8091	257.866	45.8091	505.033	45.8091	756.554	45.8091	1008.31	45.8091	1245.1	45.8091	1498.42	45.8091	1747.98	45.8091	1998.43	45.8091	2252.08	45.8091	2503	45.8091	2752.41
45.8091	246.933	45.8091	500.469	45.8091	749.845	45.8091	1007.99	45.8091	1254.96	45.8091	1505.38	45.8091	1750.55	45.8091	1999.92	45.8091	2248.88	45.8091	2503.52	45.8091	2752.21
45.8092	238.044	45.8092	489.461	45.8092	749.864	45.8092	1008.36	45.8092	1266.89	45.8092	1506.75	45.8092	1757.45	45.8092	1999.79	45.8092	2247.95	45.8092	2503.8	45.8092	2758.64
45.8092	238.182	45.8092	486.243	45.8092	755.66	45.8092	1005.7	45.8092	1266.42	45.8092	1501.83	45.8092	1760.8	45.8092	1995.64	45.8092	2247.96	45.8092	2500.49	45.8092	2759.78
45.8092	245.675	45.8092	498.428	45.8092	762.328	45.8092	1002.04	45.8092	1257.23	45.8092	1497.05	45.8092	1755.17	45.8092	1993.17	45.8092	2247.49	45.8092	2497.25	45.8092	2752.76
45.8093	247.977	45.8093	512.99	45.8093	765.067	45.8093	1000.54	45.8093	1252.32	45.8093	1496.09	45.8093	1743.76	45.8093	1996.34	45.8093	2245.45	45.8093	2497.71	45.8093	2746.43
45.8093	241.02	45.8093	514.685	45.8093	763.401	45.8093	999.782	45.8093	1253.73	45.8093	1497.56	45.8093	1736.14	45.8093	2000.4	45.8093	2243.09	45.8093	2499.14	45.8093	2746.66
45.8093	240.082	45.8093	507.808	45.8093	761.549	45.8093	999.725	45.8093	1254.42	45.8093	1500.83	45.8093	1740.39	45.8093	2000.86	45.8093	2244.61	45.8093	2499.53	45.8093	2750.04
45.8094	256.339	45.8094	505.404	45.8094	761.437	45.8094	1004.05	45.8094	1252.69	45.8094	1506.35	45.8094	1754.14	45.8094	2001.38	45.8094	2251.44	45.8094	2502.89	45.8094	2751.41
45.8094	273.833	45.8094	506.416	45.8094	758.244	45.8094	1009.8	45.8094	1252.28	45.8094	1511.21	45.8094	1764.72	45.8094	2005.92	45.8094	2258.13	45.8094	2510.34	45.8094	2749.92
45.8094	269.876	45.8094	500.921	45.8094	749.401	45.8094	1007.18	45.8094	1253.34	45.8094	1510.97	45.8094	1763.4	45.8094	2010.46	45.8094	2259.02	45.8094	2513.96	45.8094	2747.05
45.8095	249.655	45.8095	491.273	45.8095	743.504	45.8095	997.3	45.8095	1253.12	45.8095	1505.55	45.8095	1756.26	45.8095	2009.73	45.8095	2255.92	45.8095	2507.43	45.8095	2743.91
45.8095	237.587	45.8095	488.947	45.8095	749.218	45.8095	995.153	45.8095	1251.37	45.8095	1498.84	45.8095	1753.67	45.8095	2005.74	45.8095	2253.9	45.8095	2496.53	45.8095	2741.65
45.8095	240.261	45.8095	493.693	45.8095	758.898	45.8095	1005.43	45.8095	1248.39	45.8095	1494.17	45.8095	1754.27	45.8095	2003.12	45.8095	2253.17	45.8095	2491.03	45.8095	2741.79
45.8096	242.849	45.8096	494.504	45.8096	757.717	45.8096	1012.04	45.8096	1243.18	45.8096	1493.57	45.8096	1750.28	45.8096	2001.53	45.8096	2251.38	45.8096	2491.52	45.8096	2744.67
45.8096	239.237	45.8096	489.996	45.8096	747.459	45.8096	1004.03	45.8096	1237.99	45.8096	1498.1	45.8096	1744.32	45.8096	1999.17	45.8096	2249.91	45.8096	2492.33	45.8096	2748.3
45.8096	239.297	45.8096	489.606	45.8096	744.467	45.8096	994.297	45.8096	1238.09	45.8096	1504.88	45.8096	1746	45.8096	1998.36	45.8096	2250.48	45.8096	2492.84	45.8096	2749.62
45.8097	245.029	45.8097	494.506	45.8097	753.207	45.8097	997.153	45.8097	1243.21	45.8097	1507.81	45.8097	1753.62	45.8097	2001.23	45.8097	2249.61	45.8097	2496.68	45.8097	2747.54
45.8097	244.917	45.8097	495.566	45.8097	759.974	45.8097	1004.4	45.8097	1246.49	45.8097	1505.32	45.8097	1754.86	45.8097	2004.26	45.8097	2244.12	45.8097	2502.3	45.8097	2744.17
45.8097	236.616	45.8097	491.942	45.8097	756.239	45.8097	1002.05	45.8097	1245.35	45.8097	1502.93	45.8097	1747.17	45.8097	2003.28	45.8097	2238.65	45.8097	2503.56	45.8097	2742.51
45.8098	232.564	45.8098	493.559	45.8098	750.223	45.8098	995.202	45.8098	1244.89	45.8098	1504.5	45.8098	1742.02	45.8098	1999.96	45.8098	2239.48	45.8098	2499.77	45.8098	2743.25
45.8098	237.589	45.8098	501.846	45.8098	749.783	45.8098	995.919	45.8098	1247.95	45.8098	1506.08	45.8098	1745.32	45.8098	1998.12	45.8098	2244.1	45.8098	2497.17	45.8098	2744.73
45.8098	241.88	45.8098	505.812	45.8098	750.86	45.8098	999.362	45.8098	1250.35	45.8098	1502.56	45.8098	1748.14	45.8098	1997.04	45.8098	2245.2	45.8098	2498.84	45.8098	2745.62
45.8099	241.501	45.8099	501.853	45.8099	749.293	45.8099	993.988	45.8099	1248.87	45.8099	1495.46	45.8099	1742.4	45.8099	1994.25	45.8099	2242.46	45.8099	2499.74	45.8099	2746.21
45.8099	244.973	45.8099	499.68	45.8099	748.223	45.8099	985.209	45.8099	1245.73	45.8099	1490.08	45.8099	1733.61	45.8099	1991.81	45.8099	2241.71	45.8099	2495.34	45.8099	2747.3
45.8099	253.606	45.8099	502.932	45.8099	747.81	45.8099	986.981	45.8099	1243.35	45.8099	1489.73	45.8099	1731.36	45.8099	1993.94	45.8099	2244.79	45.8099	2490.12	45.8099	2749.06
45.81	256.567	45.81	502.655	45.81	743.43	45.81	997.094	45.81	1242.49	45.81	1494.9	45.81	1736.64	45.81	2000	45.81	2248.53	45.81	2492.45	45.81	2751.34
45.81	252.346	45.81	497.47	45.81	739.041	45.81	1001.55	45.81	1245.24	45.81	1502.81	45.81	1744.24	45.81	2004.78	45.81	2251.91	45.81	2502.69	45.81	2754.01
45.81	253.385	45.81	500.039	45.81	744.928	45.81	998.206	45.81	1251.12	45.81	1506.35	45.81	1750.17	45.81	2004.89	45.81	2255.36	45.81	2510.65	45.81	2756.04
45.8101	261.572	45.8101	512.912	45.8101	757.057	45.8101	996.651	45.8101	1252.59	45.8101	1500.92	45.8101	1752.38	45.8101	2001.38	45.8101	2255.27	45.8101	2507.1	45.8101	2755.34
45.8101	262.299	45.8101	518.57	45.8101	758.257	45.8101	998.815	45.8101	1245.06	45.8101	1492.61	45.8101	1751.04	45.8101	1997.25	45.8101	2248.63	45.8101	2496.05	45.8101	2751.76
45.8101	252.762	45.8101	507.562	45.8101	746.631	45.8101	998.248	45.8101	1238.24	45.8101	1491.07	45.8101	1750.33	45.8101	1994.92	45.8101	2241.75	45.8101	2491.61	45.8101	2748.95
45.8102	251.506	45.8102	496.469	45.8102	741.485	45.8102	996.281	45.8102	1244.42	45.8102	1495.02	45.8102	1754.04	45.8102	1994.99	45.8102	2243.88	45.8102	2500.65	45.8102	2749.97
45.8102	266.564	45.8102	500.97	45.8102	751.812	45.8102	1001.16	45.8102	1258.51	45.8102	1496	45.8102	1758.95	45.8102	1995.68	45.8102	2252.82	45.8102	2512.61	45.8102	2752.04
45.8102	278.839	45.8102	510.664	45.8102	761.11	45.8102	1011.32	45.8102	1264.58	45.8102	1495.31	45.8102	1759.47	45.8102	1995.18	45.8102	2257.5	45.8102	2512.08	45.8102	2750.62
45.8103	273.653	45.8103	510.448	45.8103	755.953	45.8103	1015.35	45.8103	1259.8	45.8103	1501.82	45.8103	1756.87	45.8103	1994.9	45.8103	2254.44	45.8103	2499.52	45.8103	2748.03
45.8103	264.459	45.8103	507.596	45.8103	747.424	45.8103	1009.99	45.8103	1255.8	45.8103	1512.44	45.8103	1756.01	45.8103	1997.82	45.8103	2251.22	45.8103	2491.2	45.8103	2750.82
45.8103	265.659	45.8103	514.029	45.8103	748.168	45.8103	1004.4	45.8103	1257.18	45.8103	1512.68	45.8103	1755.87	45.8103	2003.27	45.8103	2252.86	45.8103	2497.55	45.8103	2758.14
45.8104	265.752	45.8104	519.085	45.8104	749.074	45.8104	1004.34	45.8104	1256.17	45.8104	1500.7	45.8104	1753.04	45.8104	2006.77	45.8104	2255.38	45.8104	2510.47	45.8104	2761.25
45.8104	251.293	45.8104	506.965	45.8104	738.416	45.8104	1004.39	45.8104	1249.68	45.8104	1492.19	45.8104	1750.63	45.8104	2005.54	45.8104	2254.27	45.8104	2516.02	45.8104	2756.75
45.8104	236.338	45.8104	487.832	45.8104	726.469	45.8104	999.693	45.8104	1244.88	45.8104	1494.96	45.8104	1752.95	45.8104	2001.42	45.8104	2250.57	45.8104	2511.4	45.8104	2751.43
45.8105	240.754	45.8105	483.695	45.8105	729.183	45.8105	994.376	45.8105	1244.95	45.8105	1498.02	45.8105	1755.61	45.8105	1998.12	45.8105	2247.04	45.8105	2503.62	45.8105	2751.04
45.8105	255.539	45.8105	493.064	45.8105	740.962	45.8105	993.114	45.8105	1244.59	45.8105	1494.28	45.8105	1752.58	45.8105	1998.13	45.8105	2245.81	45.8105	2498.02	45.8105	2753.14
45.8105	257.285	45.8105	496.326	45.8105	745.809	45.8105	993.004	45.8105	1243.04	45.8105	1494.46	45.8105	1748.58	45.8105	2001.13	45.8105	2249.29	45.8105	2495.12	45.8105	2754.78
45.8106	244.822	45.8106	488.898	45.8106	744.896	45.8106	990.19	45.8106	1246.88	45.8106	1506.07	45.8106	1751.47	45.8106	2003.32	45.8106	2256.13	45.8106	2494.53	45.8106	2757.68
45.8106	235.286	45.8106	483.881	45.8106	750.503	45.8106	987.94	45.8106	1256.29	45.8106	1516.58	45.8106	1757.03	45.8106	2000.33	45.8106	2258.61	45.8106	2495.5	45.8106	2760.87
45.8106	234.176	45.8106	486.971	45.8106	760.027	45.8106	991.287	45.8106	1262.49	45.8106	1513.22	45.8106	1755.62	45.8106	1993.63	45.8106	2252.37	45.8106	2495.78	45.8106	2758.31
45.8107	234.714	45.8107	491.521	45.8107	759.134	45.8107	998.241	45.8107	1262.56	45.8107	1504.62	45.8107	1749.81	45.8107	1990.88	45.8107	2245.41	45.8107	2494.17	45.8107	2749.75
45.8107	237.91	45.8107	495.052	45.8107	748.125	45.8107	1003.13	45.8107	1263.4	45.8107	1505.85	45.8107	1750.22	45.8107	1996.26	45.8107	2247.63	45.8107	2492.66	45.8107	2744.85
45.8107	247.874	45.8107	501.192	45.8107	743.812	45.8107	1005.41	45.8107	1266.88	45.8107	1513.5	45.8107	1756.57	45.8107	2004.11	45.8107	2254.87	45.8107	2493.45	45.8107	2749.17
45.8108	254.54	45.8108	507.902	45.8108	753.364	45.8108	1008.3	45.8108	1264.86	45.8108	1513.33	45.8108	1758.3	45.8108	2007.09	45.8108	2255.51	45.8108	2496.19	45.8108	2754.42
45.8108	246.351	45.8108	509.321	45.8108	764.104	45.8108	1011.37	45.8108	1254.91	45.8108	1504.79	45.8108	1752.95	45.8108	2006.45	45.8108	2249.91	45.8108	2499.45	45.8108	2750.84
45.8108	234.434	45.8108	506.206	45.8108	763.736	45.8108	1011.6	45.8108	1247.48	45.8108	1499.97	45.8108	1748.72	45.8108	2007.89	45.8108	2249.48	45.8108	2502.21	45.8108	2741.86
45.8109	238.926	45.8109	502.877	45.8109	756.551	45.8109	1010.27	45.8109	1250.14	45.8109	1502.31	45.8109	1749.23	45.8109	2010.92	45.8109	2256.53	45.8109	2503.22	45.8109	2738.26
45.8109	255.437	45.8109	499.132	45.8109	753.327	45.8109	1011.03	45.8109	1255.81	45.8109	1502.96	45.8109	1749.94	45.8109	2010.1	45.8109	2260.41	45.8109	2502.17	45.8109	2742.99
45.8109	260.996	45.8109	494.86	45.8109	755.66	45.8109	1011.97	45.8109	1254.59	45.8109	1497.4	45.8109	1750.1	45.8109	2005.56	45.8109	2256.47	45.8109	2501.48	45.8109	2750.09
45.811	251.426	45.811	495.285	45.811	757.833	45.811	1007.72	45.811	1247.98	45.811	1491.96	45.811	1754.04	45.811	2003.68	45.811	2253.93	45.811	2503.37	45.811	2754.17
45.811	246.009	45.811	502.341	45.811	757.695	45.811	999.259	45.811	1243.51	45.811	1492.56	45.811	1759.41	45.811	2006.64	45.811	2258.71	45.811	2505.85	45.811	2754.18
45.811	253.076	45.811	508.593	45.811	757.753	45.811	993.441	45.811	1242.99	45.811	1497.21	45.811	1757.69	45.811	2008.83	45.811	2261.77	45.811	2505.72	45.811	2751.03
45.8111	257.553	45.8111	507.997	45.8111	757.903	45.8111	992.013	45.8111	1243.64	45.8111	1500.84	45.8111	1748.58	45.8111	2005.69	45.8111	2253.71	45.8111	2504.01	45.8111	2747.49
45.8111	249.532	45.8111	504.588	45.8111	754.128	45.8111	990.101	45.8111	1244.3	45.8111	1500.2	45.8111	1741.4	45.8111	1999.47	45.8111	2240.63	45.8111	2503.64	45.8111	2747.27
45.8111	241.283	45.8111	503.448	45.8111	745.461	45.8111	986.926	45.8111	1244.35	45.8111	1494.23	45.8111	1740	45.8111	1994.09	45.8111	2235.19	45.8111	2503.8	45.8111	2750.05
45.8112	244.97	45.8112	502.128	45.8112	737.353	45.8112	988.25	45.8112	1241.73	45.8112	1486.06	45.8112	1739.07	45.8112	1990.12	45.8112	2238.76	45.8112	2502.03	45.8112	2750.67
45.8112	252.941	45.8112	498.186	45.8112	735.278	45.8112	994.878	45.8112	1237.33	45.8112	1482.96	45.8112	1736.86	45.8112	1987.61	45.8112	2242.46	45.8112	2499.27	45.8112	2746.33
45.8112	253.209	45.8112	496.354	45.8112	738.055	45.8112	998.494	45.8112	1236.29	45.8112	1488.23	45.8112	1738.18	45.8112	1988.23	45.8112	2241.5	45.8112	2496.75	45.8112	2740.4
45.8113	249.499	45.8113	500.771	45.8113	741.051	45.8113	994.685	45.8113	1241.03	45.8113	1495.54	45.8113	1742.19	45.8113	1991.55	45.8113	2239.64	45.8113	2491.92	45.8113	2737.22
45.8113	251.71	45.8113	507.057	45.8113	743.598	45.8113	991.634	45.8113	1247.3	45.8113	1497.22	45.8113	1741.1	45.8113	1993.81	45.8113	2241.07	45.8113	2484.47	45.8113	2737.78
45.8113	256.81	45.8113	507.938	45.8113	748.102	45.8113	997.869	45.8113	1249.88	45.8113	1494.71	45.8113	1734.86	45.8113	1993.18	45.8113	2245.2	45.8113	2481.93	45.8113	2741.63
45.8114	253.847	45.8114	501.454	45.8114	752.95	45.8114	1007.47	45.8114	1248.16	45.8114	1494.37	45.8114	1733.75	45.8114	1992.39	45.8114	2249.19	45.8114	2489.74	45.8114	2747.42
45.8114	243.03	45.8114	490.879	45.8114	752.99	45.8114	1007.55	45.8114	1245.25	45.8114	1496.82	45.8114	1742.01	45.8114	1994.24	45.8114	2251.46	45.8114	2500.28	45.8114	2750.77
45.8114	236.785	45.8114	481.889	45.8114	748.323	45.8114	997.953	45.8114	1245.65	45.8114	1498.3	45.8114	1751.39	45.8114	1998.53	45.8114	2252.61	45.8114	2502.73	45.8114	2748.71
45.8115	241.933	45.8115	479.943	45.8115	745.718	45.8115	992.319	45.8115	1252.59	45.8115	1499.02	45.8115	1755.35	45.8115	2004.01	45.8115	2254.43	45.8115	2499.48	45.8115	2746.07
45.8115	250.622	45.8115	484.574	45.8115	748.28	45.8115	997.618	45.8115	1262.22	45.8115	1501.63	45.8115	1756.78	45.8115	2008.71	45.8115	2256.95	45.8115	2500.51	45.8115	2749.46
45.8115	252.077	45.8115	488.399	45.8115	750.657	45.8115	1003.74	45.8115	1263.54	45.8115	1503.63	45.8115	1757.77	45.8115	2008.9	45.8115	2256.74	45.8115	2505.27	45.8115	2755.38
45.8116	247.062	45.8116	488.023	45.8116	748.859	45.8116	1000.36	45.8116	1252.21	45.8116	1500.27	45.8116	1755.07	45.8116	2003.61	45.8116	2251.56	45.8116	2504.66	45.8116	2754.31
45.8116	245.121	45.8116	490.349	45.8116	747.219	45.8116	994.181	45.8116	1240.18	45.8116	1494.06	45.8116	1750.21	45.8116	1999.3	45.8116	2246.07	45.8116	2498.64	45.8116	2746.63
45.8116	249.648	45.8116	499.418	45.8116	749.059	45.8116	997.379	45.8116	1241.09	45.8116	1492.57	45.8116	1750.69	45.8116	2002.06	45.8116	2247.18	45.8116	2496.55	45.8116	2742.67
45.8117	252.818	45.8117	505.136	45.8117	748.501	45.8117	1005.42	45.8117	1249.9	45.8117	1496.8	45.8117	1755.88	45.8117	2006.31	45.8117	2253.22	45.8117	2500.19	45.8117	2745.95
45.8117	248.45	45.8117	498.285	45.8117	741.366	45.8117	1003.01	45.8117	1250.62	45.8117	1500.05	45.8117	1755.17	45.8117	2001.41	45.8117	2254.7	45.8117	2501.58	45.8117	2749.5
45.8117	243.673	45.8117	489.434	45.8117	737.139	45.8117	990.449	45.8117	1241.61	45.8117	1499.11	45.8117	1745.79	45.8117	1989.34	45.8117	2247.75	45.8117	2498.34	45.8117	2750.64
45.8118	249.651	45.8118	496.025	45.8118	746.953	45.8118	985.594	45.8118	1237.16	45.8118	1498.52	45.8118	1739.24	45.8118	1983.74	45.8118	2239.46	45.8118	2497.22	45.8118	2755
45.8118	263.381	45.8118	514.534	45.8118	763.82	45.8118	995.862	45.8118	1243.71	45.8118	1501.71	45.8118	1743.29	45.8118	1989.66	45.8118	2236.87	45.8118	2500.49	45.8118	2761.9
45.8118	269.546	45.8118	523.356	45.8118	769.635	45.8118	1007.04	45.8118	1251.83	45.8118	1505.68	45.8118	1750.54	45.8118	1996.96	45.8118	2238.37	45.8118	2502.56	45.8118	2761.2
45.8119	261.918	45.8119	513.363	45.8119	760.853	45.8119	1007.47	45.8119	1254.3	45.8119	1507.27	45.8119	1752.1	45.8119	1996.93	45.8119	2240.28	45.8119	2501.93	45.8119	2751.2
45.8119	251.621	45.8119	499.163	45.8119	752.14	45.8119	1005.08	45.8119	1255.33	45.8119	1507.77	45.8119	1750.57	45.8119	1993.24	45.8119	2244.01	45.8119	2503.93	45.8119	2744.71
45.8119	249.778	45.8119	497.375	45.8119	753.292	45.8119	1009.31	45.8119	1257.52	45.8119	1508.67	45.8119	1751.8	45.8119	1991.98	45.8119	2250.63	45.8119	2508.82	45.8119	2749.2
45.812	253.267	45.812	507.506	45.812	757.985	45.812	1013.57	45.812	1256.28	45.812	1508.58	45.812	1754.55	45.812	1992.93	45.812	2255.3	45.812	2509.2	45.812	2754.9
45.812	254.383	45.812	518.117	45.812	759.109	45.812	1009.8	45.812	1252.74	45.812	1507.08	45.812	1755.72	45.812	1995.17	45.812	2254.01	45.812	2502.19	45.812	2751.9
45.812	253.328	45.812	520.723	45.812	759.635	45.812	1005.04	45.812	1255.36	45.812	1505.99	45.812	1756.53	45.812	2000.22	45.812	2250.37	45.812	2494.34	45.812	2746.13
45.8121	252.433	45.8121	513.894	45.8121	761.706	45.8121	1007.47	45.8121	1262.76	45.8121	1505.52	45.8121	1757.71	45.8121	2005.68	45.8121	2249.8	45.8121	2491.8	45.8121	2747.87
45.8121	248.808	45.8121	502.618	45.8121	759.399	45.8121	1010.16	45.8121	1261.94	45.8121	1504.76	45.8121	1757.3	45.8121	2006.67	45.8121	2252.31	45.8121	2493.99	45.8121	2755.29
45.8121	242.539	45.8121	496.279	45.8121	750.844	45.8121	1005.22	45.8121	1250.62	45.8121	1505.43	45.8121	1756.89	45.8121	2005.82	45.8121	2255.9	45.8121	2498.74	45.8121	2760.67
45.8122	241.697	45.8122	499.769	45.8122	744.893	45.8122	1000.57	45.8122	1243.49	45.8122	1508.45	45.8122	1760.04	45.8122	2009.8	45.8122	2260.53	45.8122	2505.27	45.8122	2763.13
45.8122	249.192	45.8122	506.161	45.8122	747.004	45.8122	1004.98	45.8122	1248.02	45.8122	1508.6	45.8122	1762.68	45.8122	2015.47	45.8122	2263.95	45.8122	2510.83	45.8122	2764.54
45.8122	255.512	45.8122	506.191	45.8122	750.248	45.8122	1009.46	45.8122	1252.68	45.8122	1501.69	45.8122	1757.18	45.8122	2013.35	45.8122	2260.99	45.8122	2511.93	45.8122	2761.53
45.8123	254.112	45.8123	502.837	45.8123	748.501	45.8123	1002.32	45.8123	1248.94	45.8123	1494.77	45.8123	1747.26	45.8123	2005.68	45.8123	2252.29	45.8123	2509.8	45.8123	2752.79
45.8123	251.61	45.8123	505.229	45.8123	746.294	45.8123	991.071	45.8123	1246.09	45.8123	1497.98	45.8123	1745.15	45.8123	2004.82	45.8123	2246.18	45.8123	2508.15	45.8123	2746.92
45.8123	253.084	45.8123	510.553	45.8123	747.409	45.8123	990.031	45.8123	1252.05	45.8123	1507.65	45.8123	1752.17	45.8123	2012.18	45.8123	2247.38	45.8123	2506.5	45.8123	2751.36
45.8124	252.004	45.8124	507.355	45.8124	746.828	45.8124	996.812	45.8124	1257.48	45.8124	1510.4	45.8124	1757.21	45.8124	2015.55	45.8124	2251.57	45.8124	2502.42	45.8124	2758.89
45.8124	245.653	45.8124	496.9	45.8124	742.783	45.8124	999.45	45.8124	1253.38	45.8124	1503.66	45.8124	1755.7	45.8124	2010.19	45.8124	2254.66	45.8124	2498.53	45.8124	2756.95
45.8124	244.278	45.8124	493.536	45.8124	743.246	45.8124	997.248	45.8124	1247.83	45.8124	1498.12	45.8124	1754.02	45.8124	2005.63	45.8124	2257.82	45.8124	2498.85	45.8124	2746.56
45.8125	252.426	45.8125	500.652	45.8125	751.334	45.8125	997.128	45.8125	1250.09	45.8125	1499.4	45.8125	1753.82	45.8125	2007.53	45.8125	2260.29	45.8125	2500.42	45.8125	2740.65
45.8125	257.971	45.8125	504.689	45.8125	757.758	45.8125	998.566	45.8125	1253.95	45.8125	1501.68	45.8125	1749.44	45.8125	2009.39	45.8125	2258.06	45.8125	2497.81	45.8125	2744.99
45.8125	253.061	45.8125	498.762	45.8125	756.437	45.8125	997.929	45.8125	1251.88	45.8125	1501.16	45.8125	1742.91	45.8125	2006.38	45.8125	2252.69	45.8125	2493.76	45.8125	2751.35
45.8126	248.426	45.8126	493.553	45.8126	753.554	45.8126	998.141	45.8126	1250.56	45.8126	1500.94	45.8126	1743.55	45.8126	2002.3	45.8126	2250.4	45.8126	2494.93	45.8126	2750.77
45.8126	252.47	45.8126	496.585	45.8126	753.056	45.8126	1000.38	45.8126	1255.97	45.8126	1500.66	45.8126	1750.24	45.8126	1999.05	45.8126	2250.65	45.8126	2499.28	45.8126	2744.87
45.8126	254.372	45.8126	499.042	45.8126	748.705	45.8126	997.669	45.8126	1258.19	45.8126	1495.64	45.8126	1751.8	45.8126	1993.67	45.8126	2247.8	45.8126	2499.29	45.8126	2741.14
45.8127	244.485	45.8127	493.531	45.8127	739.197	45.8127	989.455	45.8127	1248.57	45.8127	1488.53	45.8127	1746.85	45.8127	1988.26	45.8127	2244.26	45.8127	2496.01	45.8127	2742.2
45.8127	234.248	45.8127	487.516	45.8127	734.831	45.8127	988.16	45.8127	1237.79	45.8127	1487.29	45.8127	1744.73	45.8127	1988.76	45.8127	2247.19	45.8127	2496.57	45.8127	2743.55
45.8127	237.539	45.8127	487.184	45.8127	739.445	45.8127	997.532	45.8127	1238.52	45.8127	1490.28	45.8127	1745.66	45.8127	1992.39	45.8127	2252.29	45.8127	2499.27	45.8127	2740.52
45.8128	246.936	45.8128	484.53	45.8128	741.8	45.8128	1001.02	45.8128	1243.43	45.8128	1488.3	45.8128	1740.09	45.8128	1990.6	45.8128	2248.15	45.8128	2495.94	45.8128	2734.89
45.8128	246.962	45.8128	473.996	45.8128	735.057	45.8128	988.014	45.8128	1239.94	45.8128	1482.4	45.8128	1729.69	45.8128	1984.73	45.8128	2237.38	45.8128	2488.93	45.8128	2733.26
45.8128	238.969	45.8128	466.749	45.8128	729.089	45.8128	974.822	45.8128	1234.05	45.8128	1482.99	45.8128	1728.19	45.8128	1984.34	45.8128	2234.84	45.8128	2489.11	45.8128	2738.48
45.8129	235.453	45.8129	473.638	45.8129	733.091	45.8129	980.184	45.8129	1238.9	45.8129	1490.43	45.8129	1737.81	45.8129	1990.16	45.8129	2243.08	45.8129	2496.07	45.8129	2745.51
45.8129	239.234	45.8129	487.118	45.8129	741.031	45.8129	995.609	45.8129	1250.15	45.8129	1494	45.8129	1745.48	45.8129	1993.97	45.8129	2249.25	45.8129	2498.15	45.8129	2748.58
45.8129	243.846	45.8129	494.563	45.8129	744.637	45.8129	1001.22	45.8129	1253.83	45.8129	1491.94	45.8129	1746.37	45.8129	1994.54	45.8129	2248.55	45.8129	2494.18	45.8129	2749.08
45.813	246.971	45.813	497.206	45.813	746.531	45.813	997.529	45.813	1250.51	45.813	1494.1	45.813	1750.23	45.813	1997.95	45.813	2250.1	45.813	2495.85	45.813	2751.27
45.813	250.392	45.813	501.783	45.813	750.702	45.813	998.98	45.813	1251.64	45.813	1501.98	45.813	1759.52	45.813	2002.77	45.813	2255.91	45.813	2505.02	45.813	2754.08
45.813	252.932	45.813	505.622	45.813	753.34	45.813	1006.49	45.813	1258.1	45.813	1505.11	45.813	1762.77	45.813	2001.35	45.813	2255.45	45.813	2508.85	45.813	2754.28
45.8131	253.322	45.8131	504.225	45.8131	751.778	45.8131	1008.98	45.8131	1260.75	45.8131	1500.95	45.8131	1756.24	45.8131	1995.48	45.8131	2246.91	45.8131	2502.88	45.8131	2754.56
45.8131	253.854	45.8131	502.361	45.8131	750.168	45.8131	1004.72	45.8131	1257.21	45.8131	1500.04	45.8131	1751.61	45.8131	1994.76	45.8131	2243.03	45.8131	2498.6	45.8131	2759.15
45.8131	254.794	45.8131	504.722	45.8131	750.034	45.8131	1001.23	45.8131	1252.7	45.8131	1506.82	45.8131	1754.77	45.8131	1999.53	45.8131	2248.93	45.8131	2501.85	45.8131	2764.14
45.8132	253.126	45.8132	506.728	45.8132	748.09	45.8132	1000.3	45.8132	1249.27	45.8132	1512.54	45.8132	1756.41	45.8132	2001.12	45.8132	2253.49	45.8132	2503.88	45.8132	2762.99
45.8132	250.868	45.8132	505.095	45.8132	747.149	45.8132	999.941	45.8132	1246.76	45.8132	1511.68	45.8132	1751.49	45.8132	1998.52	45.8132	2250.04	45.8132	2500.59	45.8132	2758.76
45.8132	253.921	45.8132	504.432	45.8132	754.05	45.8132	1003.89	45.8132	1248.06	45.8132	1509.22	45.8132	1748.58	45.8132	1998.75	45.8132	2246.82	45.8132	2500.42	45.8132	2758.97
45.8133	259.228	45.8133	504.732	45.8133	763.83	45.8133	1013.22	45.8133	1252.8	45.8133	1507.91	45.8133	1751.59	45.8133	2001.36	45.8133	2249.31	45.8133	2505.9	45.8133	2760.57
45.8133	256.482	45.8133	498.809	45.8133	763.283	45.8133	1017.73	45.8133	1254.03	45.8133	1503.98	45.8133	1751.5	45.8133	1999.18	45.8133	2250.13	45.8133	2506.94	45.8133	2754.34
45.8133	246.752	45.8133	490.537	45.8133	753.604	45.8133	1011.18	45.8133	1250.8	45.8133	1498.91	45.8133	1745.23	45.8133	1993.92	45.8133	2244.99	45.8133	2500.09	45.8133	2742.79
45.8134	244.182	45.8134	495.391	45.8134	750.666	45.8134	1004.57	45.8134	1253.12	45.8134	1500.22	45.8134	1743.66	45.8134	1994.63	45.8134	2242.11	45.8134	2495.37	45.8134	2737.96
45.8134	253.44	45.8134	512.885	45.8134	758.731	45.8134	1008.45	45.8134	1264.65	45.8134	1507.15	45.8134	1751.03	45.8134	2000.7	45.8134	2247.37	45.8134	2497.33	45.8134	2741.61
45.8134	261.48	45.8134	521.352	45.8134	763.99	45.8134	1013.9	45.8134	1272.76	45.8134	1509.54	45.8134	1755.34	45.8134	2002.79	45.8134	2254.37	45.8134	2498.01	45.8134	2744.1
45.8135	258.855	45.8135	512.428	45.8135	759.877	45.8135	1008.82	45.8135	1267.06	45.8135	1503.52	45.8135	1750.07	45.8135	2000.41	45.8135	2256.4	45.8135	2494.44	45.8135	2743.2
45.8135	253.16	45.8135	506.169	45.8135	758.136	45.8135	1000.83	45.8135	1255.42	45.8135	1496.05	45.8135	1746.73	45.8135	2001.94	45.8135	2255.35	45.8135	2494.11	45.8135	2745.99
45.8135	252.917	45.8135	516.603	45.8135	766.76	45.8135	1003.91	45.8135	1249.51	45.8135	1492.74	45.8135	1753.29	45.8135	2007.57	45.8135	2253.31	45.8135	2497.6	45.8135	2751.66
45.8136	253.8	45.8136	527.335	45.8136	776.131	45.8136	1012.85	45.8136	1247.02	45.8136	1492.78	45.8136	1758.32	45.8136	2008.85	45.8136	2248.72	45.8136	2495.52	45.8136	2751.57
45.8136	250.659	45.8136	520.417	45.8136	776.323	45.8136	1012.09	45.8136	1241.08	45.8136	1495.56	45.8136	1751.22	45.8136	2005.28	45.8136	2244.92	45.8136	2488.1	45.8136	2747.57
45.8136	249.329	45.8136	506.791	45.8136	771.555	45.8136	1002.44	45.8136	1235.41	45.8136	1500.96	45.8136	1741.73	45.8136	2004.46	45.8136	2248.36	45.8136	2488.03	45.8136	2749.93
45.8137	256.522	45.8137	507.185	45.8137	769.174	45.8137	998.148	45.8137	1236.26	45.8137	1503.89	45.8137	1743.38	45.8137	2006.5	45.8137	2254.89	45.8137	2498.13	45.8137	2755.65
45.8137	268.835	45.8137	521.553	45.8137	769.38	45.8137	1002.58	45.8137	1239.13	45.8137	1500.06	45.8137	1751.43	45.8137	2005.06	45.8137	2253.11	45.8137	2505.21	45.8137	2750.76
45.8137	278.67	45.8137	536.436	45.8137	772.148	45.8137	1006.26	45.8137	1237.17	45.8137	1495.1	45.8137	1753.45	45.8137	2002.87	45.8137	2244.73	45.8137	2502.6	45.8137	2737.02
45.8138	281.091	45.8138	545.25	45.8138	778.499	45.8138	1005.19	45.8138	1234.32	45.8138	1497.28	45.8138	1750.41	45.8138	2007.87	45.8138	2244.51	45.8138	2500.06	45.8138	2732.95
45.8138	272.265	45.8138	544.385	45.8138	779.375	45.8138	1003.41	45.8138	1237.78	45.8138	1503.97	45.8138	1750.85	45.8138	2014.97	45.8138	2255.37	45.8138	2504.5	45.8138	2743.6
45.8138	253.377	45.8138	527.042	45.8138	760.806	45.8138	1000.27	45.8138	1244.69	45.8138	1506.61	45.8138	1753.6	45.8138	2011.19	45.8138	2261.39	45.8138	2508.64	45.8138	2752.64
45.8139	236.469	45.8139	497.523	45.8139	727.493	45.8139	991.665	45.8139	1247.59	45.8139	1505.06	45.8139	1751.82	45.8139	1998.91	45.8139	2253.14	45.8139	2506.42	45.8139	2751.07
45.8139	232.043	45.8139	474.897	45.8139	704.197	45.8139	982.032	45.8139	1246.48	45.8139	1505.04	45.8139	1747.8	45.8139	1994.58	45.8139	2242.69	45.8139	2503.74	45.8139	2750.21
45.8139	232.645	45.8139	468.024	45.8139	704.837	45.8139	980.337	45.8139	1245.96	45.8139	1505.76	45.8139	1749.77	45.8139	2002.82	45.8139	2243.96	45.8139	2506.45	45.8139	2757.98
45.814	225.638	45.814	464.171	45.814	715.695	45.814	985.398	45.814	1246.54	45.814	1502.75	45.814	1757.45	45.814	2010.61	45.814	2252.84	45.814	2510.93	45.814	2764.42
45.814	217.694	45.814	454.692	45.814	718.17	45.814	987.8	45.814	1246.71	45.814	1498.97	45.814	1761.82	45.814	2008.61	45.814	2257.17	45.814	2512.79	45.814	2761.14
45.814	224.376	45.814	451.511	45.814	712.808	45.814	984.766	45.814	1247.11	45.814	1499.76	45.814	1757.02	45.814	2000.99	45.814	2254.69	45.814	2513.21	45.814	2755.4
45.8141	239.699	45.8141	463.89	45.8141	710.475	45.8141	981.869	45.8141	1247.29	45.8141	1501.24	45.8141	1746.07	45.8141	1993.63	45.8141	2250.84	45.8141	2512.69	45.8141	2754.84
45.8141	243.367	45.8141	479.743	45.8141	714.271	45.8141	982.388	45.8141	1246.24	45.8141	1497.75	45.8141	1737.59	45.8141	1989.11	45.8141	2248.54	45.8141	2509.58	45.8141	2755.86
45.8141	236.568	45.8141	486.163	45.8141	722.089	45.8141	985.658	45.8141	1248.78	45.8141	1495.47	45.8141	1739.65	45.8141	1992.12	45.8141	2248.45	45.8141	2506.3	45.8141	2755.25
45.8142	240.065	45.8142	488.928	45.8142	734.605	45.8142	992.848	45.8142	1260.17	45.8142	1502.42	45.8142	1751.8	45.8142	2002.87	45.8142	2251.52	45.8142	2506.18	45.8142	2756.63
45.8142	255.468	45.8142	495.465	45.8142	748.769	45.8142	1003.67	45.8142	1272.13	45.8142	1509.88	45.8142	1762.25	45.8142	2007.82	45.8142	2255.03	45.8142	2504.84	45.8142	2758.03
45.8142	261.294	45.8142	497.912	45.8142	754.659	45.8142	1010.77	45.8142	1269.21	45.8142	1502.94	45.8142	1759.85	45.8142	1995.61	45.8142	2253.5	45.8142	2496.99	45.8142	2751.19
45.8143	252.364	45.8143	490.331	45.8143	750.402	45.8143	1008.15	45.8143	1253.01	45.8143	1486.62	45.8143	1748.65	45.8143	1978.57	45.8143	2247.73	45.8143	2488.79	45.8143	2739.88
45.8143	249.136	45.8143	484.258	45.8143	748.886	45.8143	1001.81	45.8143	1243.2	45.8143	1480.75	45.8143	1741.77	45.8143	1978.1	45.8143	2244.88	45.8143	2489.46	45.8143	2740.02
45.8143	259.239	45.8143	489.246	45.8143	757.778	45.8143	1001.45	45.8143	1249.03	45.8143	1489.43	45.8143	1742.57	45.8143	1992.26	45.8143	2246.83	45.8143	2494.16	45.8143	2753.31
45.8144	263.382	45.8144	495.023	45.8144	764.939	45.8144	1005.53	45.8144	1257.24	45.8144	1496.88	45.8144	1743.53	45.8144	2000.16	45.8144	2247.86	45.8144	2491.74	45.8144	2760.47
45.8144	251.331	45.8144	490.534	45.8144	757.453	45.8144	1005.62	45.8144	1255.43	45.8144	1495.34	45.8144	1742.72	45.8144	1996.12	45.8144	2245.99	45.8144	2485.65	45.8144	2750.64
45.8144	239.866	45.8144	484.321	45.8144	743.811	45.8144	1001.32	45.8144	1249.74	45.8144	1494.96	45.8144	1746.42	45.8144	1994.71	45.8144	2246.21	45.8144	2488.68	45.8144	2738.68
45.8145	241.129	45.8145	488.373	45.8145	741.506	45.8145	998.845	45.8145	1250.4	45.8145	1501.45	45.8145	1754.05	45.8145	2001.81	45.8145	2249.99	45.8145	2499.72	45.8145	2740.63
45.8145	243.526	45.8145	497.187	45.8145	751.579	45.8145	998.569	45.8145	1255.29	45.8145	1505.43	45.8145	1756.28	45.8145	2005.84	45.8145	2252.18	45.8145	2505.05	45.8145	2749.85
45.8145	239.046	45.8145	500.266	45.8145	761.108	45.8145	995.83	45.8145	1257.72	45.8145	1501.56	45.8145	1751.74	45.8145	2001.57	45.8145	2251.31	45.8145	2501.62	45.8145	2752.02
45.8146	240.091	45.8146	500.815	45.8146	763.666	45.8146	991.452	45.8146	1257.69	45.8146	1498.87	45.8146	1750.57	45.8146	1999.01	45.8146	2252.11	45.8146	2499.04	45.8146	2748.24
45.8146	252.381	45.8146	505.287	45.8146	762.458	45.8146	990.491	45.8146	1257.11	45.8146	1502.98	45.8146	1756.28	45.8146	2003.15	45.8146	2255.35	45.8146	2499.27	45.8146	2747.7
45.8146	258.836	45.8146	508.649	45.8146	759.447	45.8146	993.534	45.8146	1254.55	45.8146	1505.55	45.8146	1759.01	45.8146	2005.58	45.8146	2255.78	45.8146	2494.92	45.8146	2749.36
45.8147	248.979	45.8147	506.442	45.8147	755.3	45.8147	998.504	45.8147	1250.8	45.8147	1500.73	45.8147	1753	45.8147	2002.3	45.8147	2252.29	45.8147	2488.04	45.8147	2746.79
45.8147	239.411	45.8147	507.246	45.8147	754.544	45.8147	1006.02	45.8147	1249.45	45.8147	1496.02	45.8147	1746.18	45.8147	2000.33	45.8147	2249.6	45.8147	2489.13	45.8147	2742.41
45.8147	246.024	45.8147	516.708	45.8147	758.633	45.8147	1013.69	45.8147	1248.28	45.8147	1496.97	45.8147	1745.23	45.8147	2001.57	45.8147	2248.55	45.8147	2495.97	45.8147	2742.8
45.8148	258.361	45.8148	523.232	45.8148	760.391	45.8148	1012.7	45.8148	1241.22	45.8148	1496.61	45.8148	1745.1	45.8148	1998.39	45.8148	2245.37	45.8148	2495.24	45.8148	2746.21
45.8148	260.625	45.8148	516.39	45.8148	756.299	45.8148	1001.16	45.8148	1231.75	45.8148	1490.9	45.8148	1741.94	45.8148	1990.42	45.8148	2241.39	45.8148	2487.87	45.8148	2746.52
45.8148	257.452	45.8148	506.121	45.8148	755.302	45.8148	992.842	45.8148	1232.11	45.8148	1490.09	45.8148	1742.52	45.8148	1987.99	45.8148	2242.53	45.8148	2490.11	45.8148	2744.37
45.8149	259.357	45.8149	506.547	45.8149	763.207	45.8149	999.668	45.8149	1244.73	45.8149	1501.64	45.8149	1750.76	45.8149	1993.74	45.8149	2248.37	45.8149	2504.48	45.8149	2744.85
45.8149	261.2	45.8149	513.574	45.8149	769.239	45.8149	1013.43	45.8149	1256.82	45.8149	1514.05	45.8149	1757.29	45.8149	1997.76	45.8149	2252.35	45.8149	2512.84	45.8149	2748.73
45.8149	255.239	45.8149	515.999	45.8149	763.24	45.8149	1018.48	45.8149	1258.47	45.8149	1512.54	45.8149	1753.91	45.8149	1995.95	45.8149	2252.68	45.8149	2505.88	45.8149	2753.04
45.815	249.937	45.815	516.528	45.815	755.318	45.815	1014.75	45.815	1254.79	45.815	1501.69	45.815	1747.53	45.815	1996.87	45.815	2252.94	45.815	2497.49	45.815	2755.81
45.815	255.989	45.815	523.134	45.815	760.057	45.815	1012.8	45.815	1254.33	45.815	1497.87	45.815	1748.05	45.815	2004.94	45.815	2253.19	45.815	2499.97	45.815	2755.97
45.815	266.101	45.815	529.841	45.815	770.378	45.815	1013.36	45.815	1256.26	45.815	1505.49	45.815	1752.49	45.815	2012.44	45.815	2251.19	45.815	2505.61	45.815	2753.89
45.8151	266.944	45.8151	525.292	45.8151	768.046	45.8151	1009.27	45.8151	1256.39	45.8151	1514.69	45.8151	1752.59	45.8151	2013.39	45.8151	2249.89	45.8151	2504.49	45.8151	2754.09
45.8151	260.781	45.8151	513.491	45.8151	754.306	45.8151	1003.35	45.8151	1256.5	45.8151	1518.17	45.8151	1749.41	45.8151	2011.18	45.8151	2252.68	45.8151	2501.94	45.8151	2759.84
45.8151	258.314	45.8151	508.537	45.8151	748.039	45.8151	1005.72	45.8151	1259.47	45.8151	1516.78	45.8151	1748.42	45.8151	2008.05	45.8151	2254.31	45.8151	2504.96	45.8151	2763.98
45.8152	258.928	45.8152	512.952	45.8152	755.168	45.8152	1014.03	45.8152	1261.56	45.8152	1510.86	45.8152	1748.39	45.8152	2001.2	45.8152	2248.38	45.8152	2507.14	45.8152	2755.81
45.8152	254.287	45.8152	515.627	45.8152	760.756	45.8152	1013.65	45.8152	1257.48	45.8152	1499.79	45.8152	1746.24	45.8152	1993.58	45.8152	2240.71	45.8152	2501.12	45.8152	2739.08
45.8152	245.153	45.8152	508.395	45.8152	753.447	45.8152	1000.11	45.8152	1249.19	45.8152	1490.02	45.8152	1745.69	45.8152	1994.19	45.8152	2242.4	45.8152	2493.68	45.8152	2731.34
45.8153	240.212	45.8153	493.909	45.8153	740.107	45.8153	986.75	45.8153	1243.44	45.8153	1490.65	45.8153	1750.27	45.8153	2002.99	45.8153	2251.97	45.8153	2495.03	45.8153	2740.9
45.8153	242.385	45.8153	480.262	45.8153	732.557	45.8153	985.156	45.8153	1242.95	45.8153	1498.86	45.8153	1754.59	45.8153	2009	45.8153	2257.47	45.8153	2502.89	45.8153	2755.88
45.8153	247.303	45.8153	475.118	45.8153	733.508	45.8153	990.245	45.8153	1244.02	45.8153	1501.21	45.8153	1752.81	45.8153	2007.58	45.8153	2254.67	45.8153	2508.37	45.8153	2761.51
45.8154	251.109	45.8154	480.421	45.8154	738.978	45.8154	990.684	45.8154	1241.51	45.8154	1492.91	45.8154	1749.15	45.8154	2005.69	45.8154	2250.35	45.8154	2509.17	45.8154	2757.82
45.8154	251.599	45.8154	487.937	45.8154	744.035	45.8154	985.409	45.8154	1234.57	45.8154	1485.16	45.8154	1750.22	45.8154	2006.33	45.8154	2248.81	45.8154	2507.69	45.8154	2753.43
45.8154	247.363	45.8154	486.78	45.8154	744.174	45.8154	983.075	45.8154	1228.99	45.8154	1487.86	45.8154	1753.85	45.8154	2003.56	45.8154	2247.86	45.8154	2503.87	45.8154	2751.21
45.8155	242.564	45.8155	478.493	45.8155	739.014	45.8155	989.703	45.8155	1232.96	45.8155	1495.32	45.8155	1754.88	45.8155	1997.91	45.8155	2248.02	45.8155	2498.47	45.8155	2748.52
45.8155	245.109	45.8155	475.493	45.8155	734.637	45.8155	1001.77	45.8155	1247.32	45.8155	1497.45	45.8155	1754.99	45.8155	1999.73	45.8155	2252.73	45.8155	2496.24	45.8155	2745.69
45.8155	253.867	45.8155	482.408	45.8155	736.255	45.8155	1009.9	45.8155	1262.02	45.8155	1496.37	45.8155	1757.09	45.8155	2009.45	45.8155	2258.1	45.8155	2498.84	45.8155	2745.59
45.8156	256.761	45.8156	490.725	45.8156	741.154	45.8156	1007.92	45.8156	1266.85	45.8156	1500.81	45.8156	1756.69	45.8156	2011.22	45.8156	2254.85	45.8156	2501.22	45.8156	2747.69
45.8156	248.045	45.8156	493.948	45.8156	743.926	45.8156	999.118	45.8156	1262.89	45.8156	1508.62	45.8156	1748.97	45.8156	1997.19	45.8156	2243.51	45.8156	2499.78	45.8156	2748.83
45.8156	237.381	45.8156	494.17	45.8156	743.583	45.8156	992.478	45.8156	1257.15	45.8156	1507.63	45.8156	1738.96	45.8156	1982.55	45.8156	2236.53	45.8156	2496.96	45.8156	2748.38
45.8157	234.89	45.8157	491.607	45.8157	740.724	45.8157	991.566	45.8157	1250.19	45.8157	1494.51	45.8157	1735.02	45.8157	1983.45	45.8157	2241.11	45.8157	2494.96	45.8157	2748.15
45.8157	237.963	45.8157	483.717	45.8157	734.88	45.8157	991.201	45.8157	1238.65	45.8157	1481.75	45.8157	1737.1	45.8157	1993.39	45.8157	2249.52	45.8157	2493.47	45.8157	2748.27
45.8157	240.307	45.8157	477.444	45.8157	729.768	45.8157	987.58	45.8157	1227.37	45.8157	1481.55	45.8157	1739.9	45.8157	1996.47	45.8157	2251.44	45.8157	2495.47	45.8157	2747.53
45.8158	242.713	45.8158	484.339	45.8158	732.538	45.8158	985.54	45.8158	1226.47	45.8158	1490.49	45.8158	1742.81	45.8158	1993.06	45.8158	2247.94	45.8158	2504.68	45.8158	2746.87
45.8158	246.367	45.8158	499.72	45.8158	742.407	45.8158	990.479	45.8158	1235.74	45.8158	1496.48	45.8158	1748.44	45.8158	1995.63	45.8158	2247.21	45.8158	2515.35	45.8158	2748.89
45.8158	246.237	45.8158	505.618	45.8158	749.292	45.8158	998.949	45.8158	1244.4	45.8158	1496.05	45.8158	1755.28	45.8158	2005.83	45.8158	2252.31	45.8158	2516.17	45.8158	2753.58
45.8159	240.347	45.8159	498.864	45.8159	748.828	45.8159	1004.18	45.8159	1248.13	45.8159	1497.19	45.8159	1759.56	45.8159	2012.16	45.8159	2259.25	45.8159	2507.2	45.8159	2757.45
45.8159	236.424	45.8159	495.801	45.8159	748.378	45.8159	1005.9	45.8159	1253.54	45.8159	1505.73	45.8159	1761.42	45.8159	2008.4	45.8159	2263.31	45.8159	2500.55	45.8159	2757.71
45.8159	240.795	45.8159	503.582	45.8159	753.056	45.8159	1007.25	45.8159	1262.42	45.8159	1516.19	45.8159	1762.72	45.8159	2000.87	45.8159	2262.21	45.8159	2501.6	45.8159	2755.38
45.816	248.781	45.816	508.993	45.816	757.321	45.816	1006.7	45.816	1265.42	45.816	1518.99	45.816	1761.77	45.816	1996.87	45.816	2255.77	45.816	2502.24	45.816	2752.92
45.816	253.192	45.816	504.167	45.816	756.401	45.816	1001.26	45.816	1257.91	45.816	1512.3	45.816	1756	45.816	1996.09	45.816	2246.63	45.816	2496.69	45.816	2750.08
45.816	254.023	45.816	501.067	45.816	754.521	45.816	993.993	45.816	1249.21	45.816	1502.24	45.816	1747.4	45.816	1994.49	45.816	2239.58	45.816	2490.58	45.816	2744.39
45.8161	253.342	45.8161	508.693	45.8161	755.354	45.8161	990.757	45.8161	1248.09	45.8161	1494.04	45.8161	1740.44	45.8161	1990.24	45.8161	2237.21	45.8161	2488.97	45.8161	2736.53
45.8161	249.833	45.8161	516.108	45.8161	755.482	45.8161	992.169	45.8161	1250.16	45.8161	1488.77	45.8161	1737.48	45.8161	1985.05	45.8161	2238.18	45.8161	2488.37	45.8161	2732.37
45.8161	245.548	45.8161	512.195	45.8161	753.79	45.8161	994.988	45.8161	1248.75	45.8161	1487.95	45.8161	1739.25	45.8161	1983.25	45.8161	2241.43	45.8161	2486.72	45.8161	2736.47
45.8162	248.786	45.8162	505.384	45.8162	756.614	45.8162	998.217	45.8162	1247.7	45.8162	1494.5	45.8162	1746.06	45.8162	1988.49	45.8162	2248.15	45.8162	2489.38	45.8162	2745.16
45.8162	261.845	45.8162	508.996	45.8162	766.796	45.8162	1002.59	45.8162	1253.28	45.8162	1506.34	45.8162	1755.06	45.8162	1998.62	45.8162	2257	45.8162	2498.21	45.8162	2750.83
45.8162	274.168	45.8162	520.25	45.8162	776.831	45.8162	1007.62	45.8162	1261.72	45.8162	1514.75	45.8162	1760.3	45.8162	2006.29	45.8162	2261.66	45.8162	2505.64	45.8162	2752.39
45.8163	276.177	45.8163	527.574	45.8163	778.497	45.8163	1012.9	45.8163	1264.67	45.8163	1513.59	45.8163	1759.04	45.8163	2006.77	45.8163	2258.18	45.8163	2506.14	45.8163	2755.35
45.8163	271.792	45.8163	527.935	45.8163	771.645	45.8163	1017.85	45.8163	1261.15	45.8163	1506.96	45.8163	1754.8	45.8163	2002.8	45.8163	2251.66	45.8163	2504.04	45.8163	2761.07
45.8163	268.294	45.8163	524.511	45.8163	760.811	45.8163	1018.5	45.8163	1255.96	45.8163	1503.71	45.8163	1751.99	45.8163	2000.36	45.8163	2250.35	45.8163	2504	45.8163	2763.75
45.8164	263.017	45.8164	516.68	45.8164	751.28	45.8164	1011.58	45.8164	1251.86	45.8164	1506.64	45.8164	1751.34	45.8164	2002.53	45.8164	2254.64	45.8164	2503.73	45.8164	2760.69
45.8164	251.855	45.8164	503.948	45.8164	748.691	45.8164	1002.8	45.8164	1250.09	45.8164	1510.66	45.8164	1752.26	45.8164	2007.57	45.8164	2257.01	45.8164	2501.65	45.8164	2757.46
45.8164	242.319	45.8164	492.076	45.8164	752.968	45.8164	1001.19	45.8164	1252.57	45.8164	1510.02	45.8164	1754.39	45.8164	2010.16	45.8164	2252.56	45.8164	2501.56	45.8164	2758.02
45.8165	243.367	45.8165	485.708	45.8165	754.326	45.8165	1004.15	45.8165	1257.09	45.8165	1504.27	45.8165	1754.97	45.8165	2005.89	45.8165	2245.26	45.8165	2503.79	45.8165	2757.44
45.8165	248.471	45.8165	482.465	45.8165	746.238	45.8165	1000.3	45.8165	1256.39	45.8165	1497.84	45.8165	1750.09	45.8165	1997.82	45.8165	2242.21	45.8165	2501.45	45.8165	2751.03
45.8165	244.943	45.8165	481.51	45.8165	738.194	45.8165	989.959	45.8165	1248.01	45.8165	1495.42	45.8165	1741.36	45.8165	1995.24	45.8165	2244.86	45.8165	2492.09	45.8165	2744.07
45.8166	235.815	45.8166	487.672	45.8166	741.602	45.8166	987.559	45.8166	1239.35	45.8166	1497.27	45.8166	1736.16	45.8166	2001.34	45.8166	2248.15	45.8166	2484.3	45.8166	2744.38
45.8166	235.099	45.8166	498.959	45.8166	748.794	45.8166	998.375	45.8166	1237.53	45.8166	1499.12	45.8166	1738.61	45.8166	2007.45	45.8166	2248.07	45.8166	2486.09	45.8166	2749.92
45.8166	243.574	45.8166	502.261	45.8166	744.718	45.8166	1008.23	45.8166	1240.6	45.8166	1497.66	45.8166	1745.14	45.8166	2005.78	45.8166	2247.34	45.8166	2494.15	45.8166	2752.28
45.8167	247.706	45.8167	492.181	45.8167	734.637	45.8167	1004.91	45.8167	1243.5	45.8167	1494.48	45.8167	1750.37	45.8167	2001.25	45.8167	2250.63	45.8167	2500.85	45.8167	2749.73
45.8167	243.071	45.8167	482.133	45.8167	736.916	45.8167	995.672	45.8167	1245.76	45.8167	1492.58	45.8167	1752.13	45.8167	2001.65	45.8167	2255.38	45.8167	2504.3	45.8167	2747.75
45.8167	240.419	45.8167	484.473	45.8167	749.635	45.8167	993.216	45.8167	1247.96	45.8167	1491.93	45.8167	1749.69	45.8167	2003.42	45.8167	2253.11	45.8167	2505.46	45.8167	2747.99
45.8168	245.485	45.8168	491.902	45.8168	750.799	45.8168	996.778	45.8168	1248.2	45.8168	1491.68	45.8168	1743.75	45.8168	1999.23	45.8168	2242.78	45.8168	2502.79	45.8168	2746.06
45.8168	250.27	45.8168	492.718	45.8168	735.795	45.8168	998.597	45.8168	1247.38	45.8168	1493.4	45.8168	1740.01	45.8168	1993.63	45.8168	2235.95	45.8168	2496.59	45.8168	2741.66
45.8168	249.191	45.8168	491.735	45.8168	727.527	45.8168	998.218	45.8168	1250.27	45.8168	1497.51	45.8168	1745.13	45.8168	1996.64	45.8168	2242.16	45.8168	2492.77	45.8168	2741.61
45.8169	247.793	45.8169	498.358	45.8169	739.342	45.8169	998.455	45.8169	1256.32	45.8169	1500.03	45.8169	1756.51	45.8169	2005.47	45.8169	2254.5	45.8169	2495.74	45.8169	2748.84
45.8169	249.723	45.8169	505.126	45.8169	753.319	45.8169	996.279	45.8169	1258.07	45.8169	1498.09	45.8169	1763.01	45.8169	2008.22	45.8169	2258.75	45.8169	2502.28	45.8169	2756.01
45.8169	250.078	45.8169	499.188	45.8169	750.867	45.8169	989.76	45.8169	1253.83	45.8169	1495.24	45.8169	1759.17	45.8169	2003.65	45.8169	2252.93	45.8169	2507.3	45.8169	2756.12
45.817	247.986	45.817	487.571	45.817	743.11	45.817	986.614	45.817	1252.41	45.817	1495.9	45.817	1751.66	45.817	2001.65	45.817	2247.42	45.817	2510.32	45.817	2752.77
45.817	251.209	45.817	488.91	45.817	750.622	45.817	994.244	45.817	1258.73	45.817	1498.33	45.817	1748.43	45.817	2004.41	45.817	2247.96	45.817	2511.97	45.817	2753.04
45.817	260.742	45.817	503.619	45.817	768.765	45.817	1007.21	45.817	1264.79	45.817	1498.6	45.817	1749.19	45.817	2003.67	45.817	2250.06	45.817	2509.98	45.817	2755.12
45.8171	264.575	45.8171	513.51	45.8171	775.644	45.8171	1014.88	45.8171	1262.68	45.8171	1497.7	45.8171	1750.32	45.8171	1997.95	45.8171	2250.28	45.8171	2504.07	45.8171	2751.78
45.8171	255.795	45.8171	510.306	45.8171	765.838	45.8171	1015.79	45.8171	1257.27	45.8171	1499.01	45.8171	1751.64	45.8171	1996.24	45.8171	2251.25	45.8171	2499.56	45.8171	2743.46
45.8171	244.733	45.8171	504.779	45.8171	754.929	45.8171	1014.88	45.8171	1257.29	45.8171	1502.57	45.8171	1753.58	45.8171	2001.17	45.8171	2254.06	45.8171	2500.9	45.8171	2739.19
45.8172	243.131	45.8172	505.878	45.8172	753.473	45.8172	1012.68	45.8172	1261.07	45.8172	1506.74	45.8172	1753.92	45.8172	2003.88	45.8172	2255.74	45.8172	2505.54	45.8172	2744.54
45.8172	247.043	45.8172	508.402	45.8172	754.847	45.8172	1007.03	45.8172	1260.02	45.8172	1511.25	45.8172	1752.17	45.8172	2000.23	45.8172	2256.35	45.8172	2507.96	45.8172	2755.13
45.8172	246.603	45.8172	505.551	45.8172	750.622	45.8172	1000.56	45.8172	1251.69	45.8172	1514.28	45.8172	1751.69	45.8172	1998.09	45.8172	2259.06	45.8172	2506.35	45.8172	2762.86
45.8173	243.641	45.8173	499.997	45.8173	744.135	45.8173	997.41	45.8173	1242.24	45.8173	1512.15	45.8173	1754.24	45.8173	2002.89	45.8173	2262.26	45.8173	2502.71	45.8173	2763.57
45.8173	246.685	45.8173	497.709	45.8173	743.845	45.8173	996.726	45.8173	1238.92	45.8173	1505.86	45.8173	1757.36	45.8173	2008.51	45.8173	2260.81	45.8173	2499.43	45.8173	2758.04
45.8173	254.501	45.8173	499.952	45.8173	750.387	45.8173	996.322	45.8173	1243.59	45.8173	1501.43	45.8173	1758.23	45.8173	2008.07	45.8173	2255.74	45.8173	2497.55	45.8173	2749.69
45.8174	258.069	45.8174	504.373	45.8174	755.044	45.8174	997.317	45.8174	1250.3	45.8174	1499.94	45.8174	1755.41	45.8174	2003.04	45.8174	2252.8	45.8174	2496.26	45.8174	2742.06
45.8174	256.471	45.8174	507.794	45.8174	750.232	45.8174	999.532	45.8174	1248.46	45.8174	1495.39	45.8174	1747.89	45.8174	1997.09	45.8174	2251.45	45.8174	2494.28	45.8174	2736.75
45.8174	257.743	45.8174	507.297	45.8174	739.79	45.8174	998.907	45.8174	1233.85	45.8174	1487.23	45.8174	1738.76	45.8174	1990.72	45.8174	2246.25	45.8174	2492.99	45.8174	2733.5
45.8175	262.734	45.8175	503.003	45.8175	735.507	45.8175	994.461	45.8175	1216.34	45.8175	1484.74	45.8175	1736.56	45.8175	1985.71	45.8175	2239.52	45.8175	2495.04	45.8175	2732.44
45.8175	260.288	45.8175	498.4	45.8175	741.26	45.8175	990.718	45.8175	1210.49	45.8175	1491.97	45.8175	1744.4	45.8175	1985.81	45.8175	2240.17	45.8175	2498.35	45.8175	2734.54
45.8175	244.54	45.8175	495.193	45.8175	746.835	45.8175	989.955	45.8175	1219.69	45.8175	1498.88	45.8175	1751.87	45.8175	1989.9	45.8175	2248.32	45.8175	2497.51	45.8175	2739.88
45.8176	228.393	45.8176	492.161	45.8176	744.116	45.8176	990.27	45.8176	1235.55	45.8176	1496.87	45.8176	1748.47	45.8176	1992.72	45.8176	2253.04	45.8176	2493.7	45.8176	2747.07
45.8176	230.024	45.8176	491.205	45.8176	741.284	45.8176	992.535	45.8176	1249.69	45.8176	1492.76	45.8176	1740.6	45.8176	1993.59	45.8176	2248.78	45.8176	2494.91	45.8176	2753.69
45.8176	248.932	45.8176	496.872	45.8176	749.019	45.8176	998.708	45.8176	1257.98	45.8176	1495.84	45.8176	1741.95	45.8176	1995.67	45.8176	2242.46	45.8176	2502.2	45.8176	2756.13
45.8177	265.662	45.8177	506.435	45.8177	760.254	45.8177	1003.21	45.8177	1257.73	45.8177	1500.91	45.8177	1751.46	45.8177	1997.29	45.8177	2240.83	45.8177	2506.13	45.8177	2752.4
45.8177	266.623	45.8177	509.851	45.8177	760.48	45.8177	999.036	45.8177	1251.04	45.8177	1498.21	45.8177	1755.7	45.8177	1994.16	45.8177	2241.49	45.8177	2502.47	45.8177	2747.43
45.8177	259.121	45.8177	504.565	45.8177	752.881	45.8177	992.035	45.8177	1247.25	45.8177	1492.07	45.8177	1750.87	45.8177	1989.64	45.8177	2240.74	45.8177	2499.53	45.8177	2749.62
45.8178	256.6	45.8178	500.164	45.8178	753.102	45.8178	994.25	45.8178	1252.26	45.8178	1493.88	45.8178	1746.4	45.8178	1991.73	45.8178	2240.54	45.8178	2502.25	45.8178	2758.07
45.8178	258.531	45.8178	502.425	45.8178	761.102	45.8178	1003.52	45.8178	1259.06	45.8178	1502.23	45.8178	1747.62	45.8178	1999.65	45.8178	2243.3	45.8178	2502.39	45.8178	2761.48
45.8178	254.997	45.8178	504.113	45.8178	760.178	45.8178	1006.44	45.8178	1257.95	45.8178	1505.85	45.8178	1749.95	45.8178	2004.49	45.8178	2247.46	45.8178	2494.84	45.8178	2756.07
45.8179	245.446	45.8179	499.279	45.8179	746.002	45.8179	1001.05	45.8179	1250.95	45.8179	1502.87	45.8179	1750.66	45.8179	2003.41	45.8179	2250.95	45.8179	2489.94	45.8179	2753.56
45.8179	240.538	45.8179	494.901	45.8179	735.037	45.8179	998.171	45.8179	1246.33	45.8179	1501.58	45.8179	1751.57	45.8179	2002.34	45.8179	2252.62	45.8179	2496.32	45.8179	2761.31
45.8179	245.967	45.8179	498.586	45.8179	738.598	45.8179	1000.51	45.8179	1245.39	45.8179	1504.49	45.8179	1750.47	45.8179	2003.97	45.8179	2250.05	45.8179	2504.19	45.8179	2766.97
45.818	254.632	45.818	505.375	45.818	747.7	45.818	1000.03	45.818	1245.3	45.818	1506.28	45.818	1743.85	45.818	2004.28	45.818	2243.71	45.818	2501.12	45.818	2757.75
45.818	256.424	45.818	507.159	45.818	750.565	45.818	996.718	45.818	1248.4	45.818	1505.81	45.818	1737.8	45.818	2002.18	45.818	2241.02	45.818	2492.82	45.818	2743.48
45.818	249.032	45.818	505.449	45.818	748.401	45.818	999.185	45.818	1256.58	45.818	1506.46	45.818	1741.48	45.818	2002.2	45.818	2246.84	45.818	2491.57	45.818	2741.23
45.8181	238.747	45.8181	504.673	45.8181	746.736	45.8181	1005.19	45.8181	1262.78	45.8181	1506.4	45.8181	1750.61	45.8181	2005.57	45.8181	2253.26	45.8181	2494.62	45.8181	2747.43
45.8181	235.481	45.8181	502.623	45.8181	746.014	45.8181	1003.28	45.8181	1260.97	45.8181	1501.68	45.8181	1753.02	45.8181	2007.69	45.8181	2250.59	45.8181	2492.69	45.8181	2747.04
45.8181	244.482	45.8181	497.648	45.8181	747.264	45.8181	996.034	45.8181	1258.46	45.8181	1496.77	45.8181	1749.32	45.8181	2006.21	45.8181	2244.51	45.8181	2490.81	45.8181	2742.03
45.8182	257.933	45.8182	495.286	45.8182	753.464	45.8182	998.793	45.8182	1264.5	45.8182	1499.21	45.8182	1751.27	45.8182	2003.9	45.8182	2248.12	45.8182	2499.61	45.8182	2746.1
45.8182	260.28	45.8182	497.611	45.8182	760.007	45.8182	1011.26	45.8182	1272.51	45.8182	1505.8	45.8182	1759.88	45.8182	2002.69	45.8182	2260.03	45.8182	2512.51	45.8182	2756.74
45.8182	248.405	45.8182	496.49	45.8182	757.236	45.8182	1014.45	45.8182	1268.94	45.8182	1507.23	45.8182	1763.18	45.8182	2002.12	45.8182	2266.33	45.8182	2513.43	45.8182	2758.17
45.8183	237.955	45.8183	487.837	45.8183	746.904	45.8183	1002.4	45.8183	1256.07	45.8183	1503.6	45.8183	1757.62	45.8183	2003.45	45.8183	2262.76	45.8183	2503.9	45.8183	2749.4
45.8183	240.229	45.8183	481.73	45.8183	742.246	45.8183	992.751	45.8183	1249.5	45.8183	1502.64	45.8183	1753.79	45.8183	2008.11	45.8183	2258.39	45.8183	2500.79	45.8183	2744.79
45.8183	244.377	45.8183	487.32	45.8183	747.698	45.8183	996.921	45.8183	1254.55	45.8183	1505.44	45.8183	1757.24	45.8183	2012.49	45.8183	2257.76	45.8183	2507.91	45.8183	2748.19
45.8184	237.371	45.8184	498.004	45.8184	753.003	45.8184	1003.34	45.8184	1261.14	45.8184	1506.77	45.8184	1760.25	45.8184	2011.45	45.8184	2256.09	45.8184	2511.02	45.8184	2750.01
45.8184	229.199	45.8184	502.333	45.8184	751.513	45.8184	1001.76	45.8184	1262.07	45.8184	1506.57	45.8184	1757.19	45.8184	2006.22	45.8184	2252.72	45.8184	2503.29	45.8184	2749.17
45.8184	236.554	45.8184	499.551	45.8184	749.084	45.8184	1001.21	45.8184	1260.58	45.8184	1508.27	45.8184	1753.16	45.8184	2002.15	45.8184	2253.29	45.8184	2496.48	45.8184	2754.34
45.8185	251.028	45.8185	494.591	45.8185	750.02	45.8185	1008.93	45.8185	1258.3	45.8185	1508.97	45.8185	1752.25	45.8185	2000.36	45.8185	2257.27	45.8185	2501.01	45.8185	2763.12
45.8185	250.325	45.8185	488.711	45.8185	749.549	45.8185	1012.83	45.8185	1251.5	45.8185	1504.08	45.8185	1750.92	45.8185	1998.3	45.8185	2258.02	45.8185	2510.46	45.8185	2762.81
45.8185	236.671	45.8185	484.777	45.8185	745.972	45.8185	1002.26	45.8185	1242.32	45.8185	1497.96	45.8185	1747.48	45.8185	1996.61	45.8185	2255.31	45.8185	2512.39	45.8185	2753.11
45.8186	234.669	45.8186	489.924	45.8186	745.711	45.8186	988.768	45.8186	1239.05	45.8186	1497.34	45.8186	1746.18	45.8186	1997.42	45.8186	2253.71	45.8186	2504.14	45.8186	2747.02
45.8186	249.878	45.8186	502.529	45.8186	750.341	45.8186	988.063	45.8186	1241.71	45.8186	1498.78	45.8186	1747.78	45.8186	1997.89	45.8186	2250.55	45.8186	2492.72	45.8186	2747.86
45.8186	259.657	45.8186	508.317	45.8186	752.185	45.8186	995.732	45.8186	1241.05	45.8186	1495.31	45.8186	1747.55	45.8186	1994.18	45.8186	2241.1	45.8186	2486.57	45.8186	2746.22
45.8187	252.177	45.8187	500.455	45.8187	748.425	45.8187	998.574	45.8187	1235.04	45.8187	1490.19	45.8187	1745.64	45.8187	1990.18	45.8187	2233.38	45.8187	2490.03	45.8187	2741
45.8187	245.75	45.8187	492.274	45.8187	746.833	45.8187	997.238	45.8187	1232.43	45.8187	1490.57	45.8187	1748.12	45.8187	1992.95	45.8187	2239.65	45.8187	2499.86	45.8187	2742.23
45.8187	256.67	45.8187	498.237	45.8187	752.175	45.8187	999.681	45.8187	1236.59	45.8187	1492.84	45.8187	1754.27	45.8187	2000.23	45.8187	2254.52	45.8187	2506.45	45.8187	2750.25
45.8188	272.346	45.8188	511.987	45.8188	758.357	45.8188	1003.04	45.8188	1240.3	45.8188	1488.78	45.8188	1754.51	45.8188	2002.43	45.8188	2259.96	45.8188	2504.03	45.8188	2752.68
45.8188	272.688	45.8188	515.844	45.8188	758.647	45.8188	999.872	45.8188	1240.61	45.8188	1481.86	45.8188	1745.41	45.8188	1997.17	45.8188	2252.31	45.8188	2497.84	45.8188	2746.52
45.8188	259.711	45.8188	505.805	45.8188	754.018	45.8188	994.028	45.8188	1243.93	45.8188	1482.74	45.8188	1736.33	45.8188	1991.98	45.8188	2245.73	45.8188	2495.67	45.8188	2743.99
45.8189	249.917	45.8189	495.91	45.8189	748.989	45.8189	993.842	45.8189	1251.57	45.8189	1491.56	45.8189	1736.15	45.8189	1991.67	45.8189	2247.77	45.8189	2496.54	45.8189	2750.92
45.8189	251.135	45.8189	500.216	45.8189	747.973	45.8189	997.22	45.8189	1255.18	45.8189	1498.54	45.8189	1742.45	45.8189	1993.06	45.8189	2250.25	45.8189	2495.37	45.8189	2757.38
45.8189	260.223	45.8189	517.382	45.8189	755.044	45.8189	998.306	45.8189	1252.32	45.8189	1499.9	45.8189	1748.37	45.8189	1993.61	45.8189	2247.15	45.8189	2494.22	45.8189	2756.02
45.819	271.674	45.819	532.268	45.819	767.565	45.819	1000.61	45.819	1251.58	45.819	1500.29	45.819	1751.66	45.819	1995.86	45.819	2244.07	45.819	2498.51	45.819	2752.93
45.819	277.41	45.819	530.749	45.819	772.94	45.819	1008.28	45.819	1256.1	45.819	1501.27	45.819	1752.52	45.819	2000.76	45.819	2245.49	45.819	2505.03	45.819	2753.39
45.819	269.522	45.819	514.566	45.819	763.33	45.819	1013.19	45.819	1256.68	45.819	1499.74	45.819	1750.8	45.819	2004.61	45.819	2248.05	45.819	2504.88	45.819	2752.14
45.8191	252.456	45.8191	499.674	45.8191	749.827	45.8191	1007.23	45.8191	1248.97	45.8191	1497.05	45.8191	1749.31	45.8191	2005.34	45.8191	2250.05	45.8191	2497.73	45.8191	2745.6
45.8191	241.341	45.8191	496.834	45.8191	748.676	45.8191	999.185	45.8191	1242.91	45.8191	1498.71	45.8191	1752.11	45.8191	2005.3	45.8191	2254.11	45.8191	2492.98	45.8191	2740.79
45.8191	241.686	45.8191	499.425	45.8191	757.614	45.8191	1001.97	45.8191	1246.56	45.8191	1504.59	45.8191	1756.14	45.8191	2005.85	45.8191	2257.82	45.8191	2496.03	45.8191	2743.63
45.8192	243.455	45.8192	496.627	45.8192	761.068	45.8192	1010.56	45.8192	1253.62	45.8192	1508.25	45.8192	1753.48	45.8192	2005.06	45.8192	2254.95	45.8192	2502.06	45.8192	2748.97
45.8192	240.308	45.8192	490.428	45.8192	754.885	45.8192	1011.08	45.8192	1255.47	45.8192	1506.14	45.8192	1745.2	45.8192	2001.94	45.8192	2247.72	45.8192	2504.67	45.8192	2749.62
45.8192	239.211	45.8192	488.755	45.8192	748.66	45.8192	1004.75	45.8192	1253.2	45.8192	1500.8	45.8192	1742.56	45.8192	1998.44	45.8192	2245.28	45.8192	2503.25	45.8192	2746.93
45.8193	244.671	45.8193	489.8	45.8193	745.796	45.8193	1002.81	45.8193	1250.41	45.8193	1496.42	45.8193	1749.8	45.8193	1996.76	45.8193	2248.73	45.8193	2500.65	45.8193	2746.09
45.8193	249.419	45.8193	487.593	45.8193	739.755	45.8193	1003.83	45.8193	1245.89	45.8193	1495.82	45.8193	1756.43	45.8193	1997.68	45.8193	2250.24	45.8193	2499.06	45.8193	2747.61
45.8193	248.152	45.8193	486.481	45.8193	730.543	45.8193	997.606	45.8193	1240.62	45.8193	1499.37	45.8193	1753.38	45.8193	2000.4	45.8193	2247.31	45.8193	2499.13	45.8193	2748.92
45.8194	245.848	45.8194	493.164	45.8194	727.076	45.8194	987.216	45.8194	1240.21	45.8194	1502.75	45.8194	1746.16	45.8194	2001.67	45.8194	2244.92	45.8194	2499.46	45.8194	2749.53
45.8194	245.978	45.8194	499.586	45.8194	730.676	45.8194	985.443	45.8194	1244.39	45.8194	1500.34	45.8194	1744.09	45.8194	1998.69	45.8194	2243.64	45.8194	2497.87	45.8194	2750.02
45.8194	244.788	45.8194	493.223	45.8194	732.399	45.8194	991.26	45.8194	1245.73	45.8194	1493.81	45.8194	1746.11	45.8194	1994.86	45.8194	2239.64	45.8194	2495.73	45.8194	2749.52
45.8195	242.64	45.8195	481.386	45.8195	729.847	45.8195	991.684	45.8195	1243.15	45.8195	1491.31	45.8195	1746.41	45.8195	1996.8	45.8195	2236.55	45.8195	2497.4	45.8195	2747.24
45.8195	246.368	45.8195	483.807	45.8195	731.354	45.8195	986.047	45.8195	1243.82	45.8195	1495.47	45.8195	1745.97	45.8195	2002.97	45.8195	2242.1	45.8195	2502.1	45.8195	2744.78
45.8195	255.444	45.8195	500.959	45.8195	739.775	45.8195	986.978	45.8195	1248.93	45.8195	1500.53	45.8195	1748.86	45.8195	2003.54	45.8195	2252.07	45.8195	2502.37	45.8195	2744.45
45.8196	260.235	45.8196	512.167	45.8196	746.726	45.8196	996.837	45.8196	1251.72	45.8196	1504.02	45.8196	1753.3	45.8196	1996.02	45.8196	2253.13	45.8196	2495.45	45.8196	2746.12
45.8196	258.127	45.8196	508.421	45.8196	747.653	45.8196	1003.8	45.8196	1252.14	45.8196	1510.42	45.8196	1755.32	45.8196	1990.85	45.8196	2243.95	45.8196	2489.38	45.8196	2746.9
45.8196	256.899	45.8196	504.217	45.8196	749.081	45.8196	1002.95	45.8196	1257.03	45.8196	1519.07	45.8196	1756.09	45.8196	1994.86	45.8196	2237.92	45.8196	2491.11	45.8196	2745.1
45.8197	258.796	45.8197	510.258	45.8197	755.453	45.8197	1002.09	45.8197	1263.75	45.8197	1521.13	45.8197	1758.2	45.8197	1999.91	45.8197	2241.69	45.8197	2496.02	45.8197	2744.08
45.8197	256.458	45.8197	516.755	45.8197	761.115	45.8197	1004.69	45.8197	1261.53	45.8197	1514.92	45.8197	1759.17	45.8197	1997.22	45.8197	2246.77	45.8197	2497.26	45.8197	2748.75
45.8197	248.465	45.8197	513.83	45.8197	761.32	45.8197	1004.75	45.8197	1252.05	45.8197	1511.06	45.8197	1755.52	45.8197	1992.52	45.8197	2246.71	45.8197	2497.81	45.8197	2756.59
45.8198	243.936	45.8198	508.076	45.8198	760.185	45.8198	1000.67	45.8198	1249.9	45.8198	1514.71	45.8198	1749.58	45.8198	1995.11	45.8198	2247.15	45.8198	2503.19	45.8198	2758.29
45.8198	247.048	45.8198	506.665	45.8198	761.758	45.8198	998.474	45.8198	1258.31	45.8198	1516.2	45.8198	1746.64	45.8198	2001.57	45.8198	2252.86	45.8198	2509.44	45.8198	2751.61
45.8198	250.523	45.8198	503.37	45.8198	762.798	45.8198	999.618	45.8198	1263.41	45.8198	1508.65	45.8198	1748.67	45.8198	2003.3	45.8198	2258.82	45.8198	2510.19	45.8198	2747.34
45.8199	248.904	45.8199	493.845	45.8199	759.841	45.8199	999.722	45.8199	1257.56	45.8199	1500.55	45.8199	1753.86	45.8199	2002.1	45.8199	2260.8	45.8199	2509.19	45.8199	2752.97
45.8199	246.09	45.8199	488.403	45.8199	755.072	45.8199	999.17	45.8199	1249.81	45.8199	1499.4	45.8199	1758.56	45.8199	2004.79	45.8199	2262.37	45.8199	2513.19	45.8199	2758.44
45.8199	245.833	45.8199	495.047	45.8199	751.032	45.8199	1001.82	45.8199	1247.24	45.8199	1497.3	45.8199	1758.17	45.8199	2008.97	45.8199	2265.51	45.8199	2517.71	45.8199	2751.4
45.82	245.754	45.82	503.682	45.82	747.218	45.82	1004.51	45.82	1244.67	45.82	1486.95	45.82	1751.41	45.82	2008.14	45.82	2265.7	45.82	2513.56	45.82	2740.55
45.82	243.93	45.82	501.638	45.82	744.427	45.82	1000.81	45.82	1239.72	45.82	1478.4	45.82	1744.27	45.82	2004.86	45.82	2261.58	45.82	2503.72	45.82	2745.66
45.82	241.879	45.82	493.122	45.82	744.546	45.82	993.382	45.82	1240.15	45.82	1483.21	45.82	1743.39	45.82	2005.89	45.82	2258.7	45.82	2499.94	45.82	2765.16
45.8201	239.742	45.8201	489.836	45.8201	745.1	45.8201	990.91	45.8201	1247.84	45.8201	1493.38	45.8201	1745.95	45.8201	2009.24	45.8201	2259.43	45.8201	2504.45	45.8201	2774.44
45.8201	237.424	45.8201	492.871	45.8201	742.833	45.8201	994.913	45.8201	1252.24	45.8201	1494.09	45.8201	1744.33	45.8201	2008.82	45.8201	2259.24	45.8201	2507.65	45.8201	2761.76
45.8201	239.192	45.8201	496.384	45.8201	742.396	45.8201	999.947	45.8201	1248.64	45.8201	1487.71	45.8201	1739.53	45.8201	2006.51	45.8201	2255.72	45.8201	2503.49	45.8201	2745.87
45.8202	247.035	45.8202	499.468	45.8202	750.819	45.8202	1003.35	45.8202	1247.42	45.8202	1486.8	45.8202	1739.69	45.8202	2007.19	45.8202	2251.46	45.8202	2495.93	45.8202	2746.66
45.8202	252.599	45.8202	502.734	45.8202	763.489	45.8202	1005.48	45.8202	1255.52	45.8202	1491.37	45.8202	1745.53	45.8202	2007.55	45.8202	2247.08	45.8202	2490.47	45.8202	2756.27
45.8202	247.76	45.8202	502.087	45.8202	767.733	45.8202	1005.26	45.8202	1263.22	45.8202	1492.59	45.8202	1749.51	45.8202	2002.1	45.8202	2242.05	45.8202	2488.87	45.8202	2755.91
45.8203	239.179	45.8203	496.448	45.8203	761.47	45.8203	1004.08	45.8203	1260.3	45.8203	1492.21	45.8203	1749.98	45.8203	1995.03	45.8203	2241.49	45.8203	2491.43	45.8203	2747.39
45.8203	238.376	45.8203	493.309	45.8203	755.764	45.8203	1007.47	45.8203	1252.19	45.8203	1498.48	45.8203	1752.79	45.8203	1993.75	45.8203	2249.54	45.8203	2496.13	45.8203	2746.93
45.8203	242.281	45.8203	497.406	45.8203	756.507	45.8203	1014.71	45.8203	1249.03	45.8203	1507.21	45.8203	1757.39	45.8203	1995.82	45.8203	2257.79	45.8203	2497.21	45.8203	2756.05
45.8204	240.609	45.8204	502.419	45.8204	756.427	45.8204	1015.16	45.8204	1249.7	45.8204	1506.86	45.8204	1755.9	45.8204	1994.38	45.8204	2254.79	45.8204	2492.19	45.8204	2760.6
45.8204	237.822	45.8204	502.111	45.8204	749.669	45.8204	1004.56	45.8204	1247.86	45.8204	1499.42	45.8204	1748.97	45.8204	1991.27	45.8204	2245.56	45.8204	2487.73	45.8204	2755.98
45.8204	246.863	45.8204	500.436	45.8204	742.406	45.8204	995.056	45.8204	1244.2	45.8204	1497.34	45.8204	1747.35	45.8204	1992.69	45.8204	2245.26	45.8204	2490.8	45.8204	2752.24
45.8205	262.876	45.8205	502.242	45.8205	742.452	45.8205	997.624	45.8205	1242.23	45.8205	1501.91	45.8205	1753.17	45.8205	1997.11	45.8205	2254.04	45.8205	2497.69	45.8205	2753.6
45.8205	266.347	45.8205	503.583	45.8205	747.419	45.8205	1004.32	45.8205	1240.58	45.8205	1503.17	45.8205	1755.19	45.8205	1999.17	45.8205	2256.28	45.8205	2500.21	45.8205	2752.39
45.8205	255.11	45.8205	500.528	45.8205	749.985	45.8205	1001.78	45.8205	1238.87	45.8205	1499.9	45.8205	1748.24	45.8205	2000.07	45.8205	2246.74	45.8205	2498.52	45.8205	2745.99
45.8206	250.286	45.8206	498.529	45.8206	748.496	45.8206	993.589	45.8206	1242.32	45.8206	1500.81	45.8206	1742.18	45.8206	2002.51	45.8206	2238.66	45.8206	2498.54	45.8206	2742.4
45.8206	263.415	45.8206	502.758	45.8206	746.664	45.8206	993.182	45.8206	1251.78	45.8206	1506.16	45.8206	1744.65	45.8206	2001.88	45.8206	2241.65	45.8206	2500.98	45.8206	2744.95
45.8206	278.361	45.8206	507.004	45.8206	747.338	45.8206	1000.63	45.8206	1258.03	45.8206	1506.53	45.8206	1750.14	45.8206	1995	45.8206	2248.43	45.8206	2502.4	45.8206	2747.24
45.8207	276.313	45.8207	503.219	45.8207	750.501	45.8207	1002.94	45.8207	1255.3	45.8207	1501.39	45.8207	1753.39	45.8207	1990.58	45.8207	2249.82	45.8207	2503.13	45.8207	2746.83
45.8207	261.676	45.8207	495.869	45.8207	753.853	45.8207	995.252	45.8207	1251.35	45.8207	1501.51	45.8207	1758.37	45.8207	1997.18	45.8207	2248	45.8207	2504.52	45.8207	2749.08
45.8207	250.766	45.8207	495.221	45.8207	753.565	45.8207	987.223	45.8207	1255.08	45.8207	1509.85	45.8207	1765.4	45.8207	2006.79	45.8207	2248.11	45.8207	2503	45.8207	2753.68
45.8208	248.103	45.8208	500.623	45.8208	748.301	45.8208	988.213	45.8208	1262.74	45.8208	1515.82	45.8208	1764.7	45.8208	2005.63	45.8208	2249.09	45.8208	2496.36	45.8208	2752.34
45.8208	247.588	45.8208	502.072	45.8208	742.488	45.8208	996.717	45.8208	1265.13	45.8208	1512.23	45.8208	1753.02	45.8208	1996.42	45.8208	2248.85	45.8208	2490.93	45.8208	2743.9
45.8208	248.029	45.8208	496.29	45.8208	740.893	45.8208	1004.64	45.8208	1260.34	45.8208	1504.41	45.8208	1743.14	45.8208	1993.83	45.8208	2248.61	45.8208	2492.87	45.8208	2737.78
45.8209	253.182	45.8209	490.361	45.8209	741.539	45.8209	1005.16	45.8209	1252.4	45.8209	1499	45.8209	1745.84	45.8209	2000.88	45.8209	2247.92	45.8209	2498.01	45.8209	2738.42
45.8209	260.341	45.8209	489.923	45.8209	740.525	45.8209	998.576	45.8209	1245.18	45.8209	1495.9	45.8209	1754.06	45.8209	2005.96	45.8209	2244.13	45.8209	2499.5	45.8209	2739.57
45.8209	261.214	45.8209	493.48	45.8209	741.182	45.8209	994.308	45.8209	1242.76	45.8209	1494.45	45.8209	1755.18	45.8209	2002.33	45.8209	2239.06	45.8209	2498.81	45.8209	2737.74
45.821	254.075	45.821	498.546	45.821	748.889	45.821	1000.99	45.821	1246.76	45.821	1496.45	45.821	1748.99	45.821	1996.06	45.821	2237.62	45.821	2499.73	45.821	2738.09
45.821	246.479	45.821	504.344	45.821	758.598	45.821	1011.76	45.821	1250.28	45.821	1500.25	45.821	1743.56	45.821	1993.87	45.821	2239.41	45.821	2499.99	45.821	2743.03
45.821	245.109	45.821	507.766	45.821	759.385	45.821	1010.36	45.821	1245.3	45.821	1500.85	45.821	1742.07	45.821	1995.36	45.821	2240.56	45.821	2498.25	45.821	2747.32
45.8211	248.751	45.8211	505.274	45.8211	751.534	45.8211	996.15	45.8211	1237.06	45.8211	1497.69	45.8211	1742.39	45.8211	1997.97	45.8211	2242.5	45.8211	2499.73	45.8211	2748.62
45.8211	251.753	45.8211	499.932	45.8211	746.358	45.8211	988.259	45.8211	1237.96	45.8211	1494.73	45.8211	1743.1	45.8211	1999.87	45.8211	2249	45.8211	2505.16	45.8211	2751.04
45.8211	250.152	45.8211	498.615	45.8211	747.713	45.8211	997.002	45.8211	1247.1	45.8211	1493.43	45.8211	1743.66	45.8211	1998.3	45.8211	2256.44	45.8211	2505.76	45.8211	2755.06
45.8212	244.436	45.8212	501.367	45.8212	747.667	45.8212	1007.72	45.8212	1251.41	45.8212	1492.68	45.8212	1743.86	45.8212	1993.35	45.8212	2257.75	45.8212	2499.72	45.8212	2755.15
45.8212	239.312	45.8212	501.562	45.8212	743.517	45.8212	1004.64	45.8212	1247.36	45.8212	1493.04	45.8212	1745.74	45.8212	1990.85	45.8212	2254.13	45.8212	2499.6	45.8212	2750.63
45.8212	239.649	45.8212	497.381	45.8212	743.887	45.8212	994.571	45.8212	1244.65	45.8212	1494.22	45.8212	1750.03	45.8212	1994.04	45.8212	2252.05	45.8212	2510.8	45.8212	2748.56
45.8213	244.299	45.8213	494.434	45.8213	752.018	45.8213	992.121	45.8213	1247.57	45.8213	1492.71	45.8213	1751.08	45.8213	1997.37	45.8213	2251.35	45.8213	2518.04	45.8213	2752.6
45.8213	246.569	45.8213	495.407	45.8213	757.704	45.8213	995.898	45.8213	1249.9	45.8213	1488.86	45.8213	1744.49	45.8213	1996.68	45.8213	2248.03	45.8213	2508.94	45.8213	2757.67
45.8213	243.425	45.8213	496.122	45.8213	754.082	45.8213	996.38	45.8213	1249.4	45.8213	1489.94	45.8213	1738.04	45.8213	1998.27	45.8213	2245.87	45.8213	2496.08	45.8213	2758.11
45.8214	240.107	45.8214	494.629	45.8214	749.195	45.8214	995.641	45.8214	1250.75	45.8214	1498.45	45.8214	1743.12	45.8214	2007.97	45.8214	2251.93	45.8214	2497.16	45.8214	2753.55
45.8214	241.6	45.8214	495.617	45.8214	751.511	45.8214	1001.14	45.8214	1253.06	45.8214	1505.21	45.8214	1755.85	45.8214	2018.62	45.8214	2261.82	45.8214	2506.77	45.8214	2746.19
45.8214	244.475	45.8214	501.757	45.8214	756.026	45.8214	1008.02	45.8214	1250.28	45.8214	1503.08	45.8214	1760.69	45.8214	2020.07	45.8214	2263.44	45.8214	2508.02	45.8214	2739.02
45.8215	243.445	45.8215	508.083	45.8215	755.105	45.8215	1005.05	45.8215	1244.29	45.8215	1498.48	45.8215	1753.5	45.8215	2014.28	45.8215	2255.4	45.8215	2501.08	45.8215	2736.71
45.8215	241.96	45.8215	509.916	45.8215	752.474	45.8215	993.827	45.8215	1243.16	45.8215	1499.71	45.8215	1746.45	45.8215	2009.01	45.8215	2248.53	45.8215	2498.73	45.8215	2741.65
45.8215	247.76	45.8215	510.532	45.8215	755.305	45.8215	987.225	45.8215	1247.3	45.8215	1503.55	45.8215	1747.61	45.8215	2004.02	45.8215	2248.52	45.8215	2501.98	45.8215	2749.47
45.8216	259.065	45.8216	515.247	45.8216	760.992	45.8216	991.218	45.8216	1250.59	45.8216	1504.4	45.8216	1751.03	45.8216	1996.23	45.8216	2250.36	45.8216	2501.4	45.8216	2754.03
45.8216	264.183	45.8216	521.607	45.8216	762.377	45.8216	1000.09	45.8216	1252.65	45.8216	1506.24	45.8216	1751.28	45.8216	1990.99	45.8216	2250.67	45.8216	2497.17	45.8216	2754.77
45.8216	257.421	45.8216	521.661	45.8216	759.117	45.8216	1007.52	45.8216	1256.59	45.8216	1512.8	45.8216	1752.46	45.8216	1994.23	45.8216	2252.25	45.8216	2497.57	45.8216	2754.63
45.8217	248.308	45.8217	513.363	45.8217	754.892	45.8217	1012.32	45.8217	1258.78	45.8217	1516.11	45.8217	1757	45.8217	1999.83	45.8217	2254.32	45.8217	2501.01	45.8217	2754.21
45.8217	249.656	45.8217	504.481	45.8217	750.339	45.8217	1014.27	45.8217	1254.91	45.8217	1509.15	45.8217	1759.21	45.8217	1998.76	45.8217	2251.74	45.8217	2498.38	45.8217	2753.79
45.8217	260.398	45.8217	503.035	45.8217	746.619	45.8217	1012.57	45.8217	1251.49	45.8217	1500.83	45.8217	1756.49	45.8217	1994.62	45.8217	2246.24	45.8217	2490.97	45.8217	2756.54
45.8218	267.2	45.8218	507.251	45.8218	748.23	45.8218	1008.52	45.8218	1256.73	45.8218	1503.04	45.8218	1754.59	45.8218	1996.36	45.8218	2245.82	45.8218	2488.72	45.8218	2762.82
45.8218	262.721	45.8218	508.807	45.8218	754.61	45.8218	1004.79	45.8218	1264.33	45.8218	1510.39	45.8218	1756.02	45.8218	2001.79	45.8218	2250.83	45.8218	2492.59	45.8218	2765.94
45.8218	254.733	45.8218	504.416	45.8218	757.106	45.8218	1002.72	45.8218	1261.57	45.8218	1508.75	45.8218	1755.1	45.8218	2002.32	45.8218	2253.26	45.8218	2494.85	45.8218	2761.08
45.8219	253.492	45.8219	499.05	45.8219	751.643	45.8219	1002.66	45.8219	1250.62	45.8219	1498.28	45.8219	1749.82	45.8219	1998.77	45.8219	2251.17	45.8219	2494.82	45.8219	2754.08
45.8219	256.739	45.8219	497.24	45.8219	745.675	45.8219	1003.89	45.8219	1245.98	45.8219	1492.13	45.8219	1746.54	45.8219	1998.44	45.8219	2250.54	45.8219	2498.41	45.8219	2753.25
45.8219	254.775	45.8219	496.935	45.8219	745.433	45.8219	1002.7	45.8219	1251.66	45.8219	1495.44	45.8219	1748.23	45.8219	2001.1	45.8219	2252.1	45.8219	2503.89	45.8219	2756.9
45.822	246.623	45.822	494.457	45.822	745.976	45.822	995.48	45.822	1255.67	45.822	1500.39	45.822	1749.44	45.822	2001.26	45.822	2250.49	45.822	2504.01	45.822	2757.75
45.822	241.519	45.822	490.341	45.822	741.57	45.822	985.879	45.822	1249.02	45.822	1500.67	45.822	1746.99	45.822	1999.81	45.822	2247.34	45.822	2500.56	45.822	2754.84
45.822	244.423	45.822	486.808	45.822	736.142	45.822	983.017	45.822	1237.96	45.822	1498.36	45.822	1744.57	45.822	2000.94	45.822	2249.91	45.822	2501.25	45.822	2751.62
45.8221	249.303	45.8221	484.057	45.8221	735.583	45.8221	989.512	45.8221	1233.67	45.8221	1496.22	45.8221	1744.16	45.8221	2001.94	45.8221	2256.17	45.8221	2504.22	45.8221	2747.25
45.8221	249.416	45.8221	482.554	45.8221	738.927	45.8221	997.421	45.8221	1238.75	45.8221	1493.87	45.8221	1744.22	45.8221	1998.52	45.8221	2256.74	45.8221	2501.66	45.8221	2740.8
45.8221	246.402	45.8221	484.264	45.8221	743.733	45.8221	999.26	45.8221	1247.23	45.8221	1491.9	45.8221	1747.2	45.8221	1995.16	45.8221	2252.29	45.8221	2496.2	45.8221	2738.77
45.8222	245.065	45.8222	487.884	45.8222	750.326	45.8222	996.674	45.8222	1252.45	45.8222	1492.15	45.8222	1755.79	45.8222	1997.94	45.8222	2252.5	45.8222	2497.09	45.8222	2746.49
45.8222	245.451	45.8222	488.203	45.8222	755.387	45.8222	994.996	45.8222	1252.16	45.8222	1494.2	45.8222	1762.15	45.8222	2002.38	45.8222	2257.75	45.8222	2502.5	45.8222	2756.63
45.8222	245.299	45.8222	484.753	45.8222	752.811	45.8222	996.189	45.8222	1249.7	45.8222	1497.25	45.8222	1756.68	45.8222	2001.54	45.8222	2258.78	45.8222	2502.95	45.8222	2758.26
45.8223	245.733	45.8223	485.214	45.8223	745.719	45.8223	1000.5	45.8223	1250.66	45.8223	1502.64	45.8223	1746.72	45.8223	2000.01	45.8223	2254.97	45.8223	2500.22	45.8223	2752.7
45.8223	248.745	45.8223	494.066	45.8223	744.585	45.8223	1007.65	45.8223	1255.54	45.8223	1509.11	45.8223	1748.49	45.8223	2005.11	45.8223	2254.92	45.8223	2504.09	45.8223	2747.67
45.8223	251.798	45.8223	503.49	45.8223	749.207	45.8223	1013	45.8223	1257.5	45.8223	1510.33	45.8223	1760	45.8223	2010.26	45.8223	2258.32	45.8223	2511.39	45.8223	2742.49
45.8224	250.705	45.8224	503.594	45.8224	747.887	45.8224	1010.2	45.8224	1251.09	45.8224	1503.76	45.8224	1762.34	45.8224	2003.84	45.8224	2255.81	45.8224	2508.4	45.8224	2734.07
45.8224	246.683	45.8224	497.281	45.8224	739.218	45.8224	1000.75	45.8224	1240.91	45.8224	1496.63	45.8224	1750.57	45.8224	1990.78	45.8224	2247.64	45.8224	2495.27	45.8224	2731.04
45.8224	245.181	45.8224	495.363	45.8224	736.771	45.8224	993.125	45.8224	1236.48	45.8224	1495.8	45.8224	1741.57	45.8224	1987.3	45.8224	2244.05	45.8224	2488.22	45.8224	2743.24
45.8225	248.023	45.8225	499.571	45.8225	745.262	45.8225	990.623	45.8225	1240.23	45.8225	1497.52	45.8225	1745.84	45.8225	1995.68	45.8225	2246.25	45.8225	2494.04	45.8225	2761.35
45.8225	251.683	45.8225	501.33	45.8225	751.197	45.8225	989.199	45.8225	1245.87	45.8225	1495.21	45.8225	1752.63	45.8225	2001.93	45.8225	2245.37	45.8225	2500.96	45.8225	2766.29
45.8225	253.253	45.8225	497.278	45.8225	746.609	45.8225	988.298	45.8225	1247.36	45.8225	1491.34	45.8225	1751.22	45.8225	1998.86	45.8225	2240.62	45.8225	2500.24	45.8225	2756.41
45.8226	252.771	45.8226	494.627	45.8226	743.008	45.8226	992.245	45.8226	1244.64	45.8226	1492.39	45.8226	1747.38	45.8226	1994.57	45.8226	2239.94	45.8226	2498.43	45.8226	2746.7
45.8226	249.558	45.8226	498.254	45.8226	749.834	45.8226	999.258	45.8226	1241.65	45.8226	1497.23	45.8226	1748.85	45.8226	1996.12	45.8226	2242.82	45.8226	2501.32	45.8226	2743.43
45.8226	242.791	45.8226	502.829	45.8226	757.04	45.8226	1001.79	45.8226	1242.86	45.8226	1499.95	45.8226	1751.19	45.8226	2000.24	45.8226	2241.3	45.8226	2502.47	45.8226	2739.73
45.8227	236.718	45.8227	502.611	45.8227	753.146	45.8227	999.93	45.8227	1249.8	45.8227	1499.8	45.8227	1748.37	45.8227	2002.78	45.8227	2237.42	45.8227	2497.06	45.8227	2735.39
45.8227	237.764	45.8227	500.205	45.8227	745.076	45.8227	1001.17	45.8227	1257.54	45.8227	1499.72	45.8227	1744.24	45.8227	2004.68	45.8227	2240.7	45.8227	2492.96	45.8227	2739.41
45.8227	244.082	45.8227	499.802	45.8227	745.284	45.8227	1005.03	45.8227	1258.24	45.8227	1499.24	45.8227	1744.36	45.8227	2006.01	45.8227	2248.42	45.8227	2497.43	45.8227	2750.74
45.8228	246.092	45.8228	499.507	45.8228	751.875	45.8228	1003.19	45.8228	1251.95	45.8228	1496.83	45.8228	1746.9	45.8228	2005.04	45.8228	2248.35	45.8228	2504.12	45.8228	2756.25
45.8228	240.766	45.8228	496.747	45.8228	755.56	45.8228	996.769	45.8228	1248.83	45.8228	1495.31	45.8228	1748.25	45.8228	2003.78	45.8228	2241.09	45.8228	2503.86	45.8228	2751.69
45.8228	236.46	45.8228	494.701	45.8228	755.767	45.8228	996.603	45.8228	1255.15	45.8228	1497.73	45.8228	1748.43	45.8228	2005.18	45.8228	2240	45.8228	2498.91	45.8228	2747.37
45.8229	238.951	45.8229	496.961	45.8229	757.106	45.8229	1003.11	45.8229	1263.79	45.8229	1501.84	45.8229	1747.09	45.8229	2006.17	45.8229	2247.9	45.8229	2496.9	45.8229	2749.27
45.8229	242.439	45.8229	501.275	45.8229	758.497	45.8229	1004.66	45.8229	1265.42	45.8229	1503.96	45.8229	1743.23	45.8229	2002.74	45.8229	2253.32	45.8229	2498.33	45.8229	2751.05
45.8229	240.53	45.8229	503.918	45.8229	756.842	45.8229	1000.29	45.8229	1262.18	45.8229	1504.06	45.8229	1740.65	45.8229	1998.63	45.8229	2251.57	45.8229	2499.14	45.8229	2748.59
45.823	236.302	45.823	505.03	45.823	754.779	45.823	1003.47	45.823	1260.93	45.823	1503.13	45.823	1743.96	45.823	1999.04	45.823	2250.52	45.823	2499.58	45.823	2747.25
45.823	234.369	45.823	505.493	45.823	756.472	45.823	1016.18	45.823	1260.23	45.823	1501.31	45.823	1749.15	45.823	2000.24	45.823	2253.18	45.823	2501.9	45.823	2750.4
45.823	232.936	45.823	504.44	45.823	761.137	45.823	1021.23	45.823	1255.7	45.823	1501.35	45.823	1748.73	45.823	1996.34	45.823	2252.67	45.823	2503.88	45.823	2753.57
45.8231	231.412	45.8231	503.221	45.8231	765.425	45.8231	1010.56	45.8231	1252.26	45.8231	1506.43	45.8231	1745.31	45.8231	1991.14	45.8231	2247.88	45.8231	2501.86	45.8231	2753.7
45.8231	235.947	45.8231	505.37	45.8231	766.751	45.8231	1000.14	45.8231	1257.35	45.8231	1512.1	45.8231	1747.76	45.8231	1991.49	45.8231	2246.75	45.8231	2497.34	45.8231	2752.79
45.8231	249.418	45.8231	510.289	45.8231	763.094	45.8231	1003.73	45.8231	1266.08	45.8231	1509.85	45.8231	1755.06	45.8231	1994.53	45.8231	2250.45	45.8231	2495.38	45.8231	2750.82
45.8232	265.27	45.8232	513.994	45.8232	756.327	45.8232	1011.82	45.8232	1267.12	45.8232	1501.79	45.8232	1757.23	45.8232	1993.94	45.8232	2250.35	45.8232	2498.39	45.8232	2746.1
45.8232	277.714	45.8232	516.716	45.8232	754.499	45.8232	1011.64	45.8232	1261.16	45.8232	1500.51	45.8232	1752.3	45.8232	1993.05	45.8232	2244.8	45.8232	2503.87	45.8232	2742.84
45.8232	287.704	45.8232	521.014	45.8232	762.465	45.8232	1009.5	45.8232	1259.87	45.8232	1509.8	45.8232	1748.34	45.8232	1997.57	45.8232	2243.08	45.8232	2506.38	45.8232	2746.57
45.8233	293.962	45.8233	523.265	45.8233	772.771	45.8233	1015.69	45.8233	1267.35	45.8233	1517.57	45.8233	1748.31	45.8233	2001.35	45.8233	2248.1	45.8233	2501.86	45.8233	2752.62
45.8233	290.822	45.8233	518.22	45.8233	774.801	45.8233	1022.39	45.8233	1274.45	45.8233	1513.67	45.8233	1747.14	45.8233	1995.41	45.8233	2250.81	45.8233	2492.99	45.8233	2751.9
45.8233	280.267	45.8233	510.538	45.8233	768.68	45.8233	1015.37	45.8233	1271.3	45.8233	1503.16	45.8233	1744.91	45.8233	1986.41	45.8233	2247.35	45.8233	2488.5	45.8233	2746.98
45.8234	272.627	45.8234	508.425	45.8234	760.369	45.8234	997.177	45.8234	1255.57	45.8234	1494.98	45.8234	1747.92	45.8234	1988.72	45.8234	2246.83	45.8234	2492.89	45.8234	2748.18
45.8234	270.571	45.8234	507.872	45.8234	749.65	45.8234	981.963	45.8234	1230.31	45.8234	1489.36	45.8234	1754.43	45.8234	2000.83	45.8234	2254.72	45.8234	2500.05	45.8234	2754.56
45.8234	266.66	45.8234	499.264	45.8234	735.487	45.8234	975.371	45.8234	1203.39	45.8234	1484.16	45.8234	1754.49	45.8234	2007.42	45.8234	2262.14	45.8234	2502.46	45.8234	2754.76
45.8235	260.419	45.8235	487.683	45.8235	726.48	45.8235	973.397	45.8235	1186.97	45.8235	1482.62	45.8235	1747.36	45.8235	2004.01	45.8235	2259.9	45.8235	2501.63	45.8235	2747.53
45.8235	261.391	45.8235	487.749	45.8235	730.918	45.8235	973.959	45.8235	1187.94	45.8235	1486.15	45.8235	1744.61	45.8235	2001.91	45.8235	2252.42	45.8235	2502.35	45.8235	2744.22
45.8235	270.737	45.8235	498.746	45.8235	741.048	45.8235	977.349	45.8235	1200.44	45.8235	1489.29	45.8235	1751.32	45.8235	2007.55	45.8235	2249.69	45.8235	2502.99	45.8235	2748.62
45.8236	276.854	45.8236	505.187	45.8236	742.057	45.8236	981.354	45.8236	1214.24	45.8236	1489.42	45.8236	1758.69	45.8236	2013.43	45.8236	2253.99	45.8236	2500.92	45.8236	2751.63
45.8236	274.464	45.8236	502.831	45.8236	733.201	45.8236	985.142	45.8236	1226.14	45.8236	1492.05	45.8236	1760	45.8236	2012.29	45.8236	2261.01	45.8236	2501.03	45.8236	2750.07
45.8236	271.167	45.8236	502.882	45.8236	726.114	45.8236	991.425	45.8236	1236.78	45.8236	1499.73	45.8236	1759.61	45.8236	2006.51	45.8236	2266.76	45.8236	2507.14	45.8236	2752.57
45.8237	269.933	45.8237	508.69	45.8237	725.923	45.8237	998.427	45.8237	1243.76	45.8237	1505.72	45.8237	1760.66	45.8237	2000.76	45.8237	2268.25	45.8237	2511.45	45.8237	2760.84
45.8237	262.902	45.8237	510.532	45.8237	728.415	45.8237	998.915	45.8237	1246.75	45.8237	1505.36	45.8237	1758.34	45.8237	1997.05	45.8237	2263.98	45.8237	2506.32	45.8237	2763.15
45.8237	249.322	45.8237	506.643	45.8237	732.576	45.8237	993.153	45.8237	1252.04	45.8237	1503.29	45.8237	1751.8	45.8237	1997.45	45.8237	2257.22	45.8237	2499.77	45.8237	2754.94
45.8238	242.231	45.8238	507.202	45.8238	740.601	45.8238	991.685	45.8238	1262.43	45.8238	1503.09	45.8238	1748.86	45.8238	2001.4	45.8238	2252.95	45.8238	2503.35	45.8238	2748.68
45.8238	248.251	45.8238	513.322	45.8238	747.147	45.8238	998.416	45.8238	1269.89	45.8238	1500.71	45.8238	1751.9	45.8238	2002.03	45.8238	2250.81	45.8238	2510.85	45.8238	2752.8
45.8238	255.303	45.8238	513.719	45.8238	743.995	45.8238	1003	45.8238	1267.94	45.8238	1494.72	45.8238	1752.76	45.8238	1995.74	45.8238	2247.66	45.8238	2507.44	45.8238	2756.97
45.8239	249.682	45.8239	506.263	45.8239	735.632	45.8239	998.279	45.8239	1263.28	45.8239	1492.17	45.8239	1748.31	45.8239	1991.45	45.8239	2245.43	45.8239	2495.61	45.8239	2750.8
45.8239	233.57	45.8239	501.352	45.8239	735.409	45.8239	993.214	45.8239	1264.47	45.8239	1496.82	45.8239	1746.92	45.8239	1998.41	45.8239	2247.84	45.8239	2491.66	45.8239	2742.45
45.8239	217.611	45.8239	500.283	45.8239	744.344	45.8239	998.093	45.8239	1267.85	45.8239	1501.96	45.8239	1752.22	45.8239	2009.87	45.8239	2251.49	45.8239	2498.32	45.8239	2744.55
45.824	206.469	45.824	492.161	45.824	747.802	45.824	1006.84	45.824	1266.21	45.824	1501.78	45.824	1755.11	45.824	2012.36	45.824	2250.11	45.824	2501.83	45.824	2753.24
45.824	199.008	45.824	475.852	45.824	737.39	45.824	1005.89	45.824	1262.78	45.824	1499.68	45.824	1750.1	45.824	2006.19	45.824	2245.58	45.824	2496.59	45.824	2756.27
45.824	194.607	45.824	463.274	45.824	724.229	45.824	994.886	45.824	1263.35	45.824	1499.34	45.824	1745.48	45.824	2002.45	45.824	2244.33	45.824	2492.73	45.824	2753.17
45.8241	193.854	45.8241	458.228	45.8241	724.754	45.8241	988.089	45.8241	1263.32	45.8241	1498.66	45.8241	1748.47	45.8241	2003.96	45.8241	2245.4	45.8241	2496.24	45.8241	2752.63
45.8241	198.775	45.8241	454.128	45.8241	741.503	45.8241	996.35	45.8241	1256.88	45.8241	1498.63	45.8241	1753.26	45.8241	2004.54	45.8241	2243.83	45.8241	2499.75	45.8241	2755.84
45.8241	212.945	45.8241	453.798	45.8241	762.449	45.8241	1014.35	45.8241	1251.04	45.8241	1505.5	45.8241	1752.81	45.8241	2003.55	45.8241	2243.02	45.8241	2497.51	45.8241	2756.53
45.8242	233.912	45.8242	466.908	45.8242	773.777	45.8242	1026.54	45.8242	1255	45.8242	1516.93	45.8242	1751.07	45.8242	2005.79	45.8242	2249.93	45.8242	2494.73	45.8242	2753.99
45.8242	248.232	45.8242	486.216	45.8242	771.474	45.8242	1024.27	45.8242	1262.86	45.8242	1519.59	45.8242	1754.3	45.8242	2008.96	45.8242	2259.71	45.8242	2497.17	45.8242	2753.59
45.8242	245.454	45.8242	492.638	45.8242	764.725	45.8242	1015.76	45.8242	1263.21	45.8242	1509.79	45.8242	1759.69	45.8242	2005.38	45.8242	2259.65	45.8242	2502.66	45.8242	2755.79
45.8243	234.513	45.8243	486.396	45.8243	766.548	45.8243	1015.28	45.8243	1258.69	45.8243	1502.37	45.8243	1760.18	45.8243	1995.68	45.8243	2249.08	45.8243	2505.87	45.8243	2755.16
45.8243	232.8	45.8243	485.901	45.8243	776.927	45.8243	1022.16	45.8243	1258.54	45.8243	1507.39	45.8243	1753.43	45.8243	1988.6	45.8243	2240.7	45.8243	2503.51	45.8243	2749.7
45.8243	241.134	45.8243	493.288	45.8243	781.09	45.8243	1019.97	45.8243	1259.13	45.8243	1512.44	45.8243	1742.14	45.8243	1987.63	45.8243	2240.82	45.8243	2495.59	45.8243	2743.13
45.8244	245.056	45.8244	491.315	45.8244	771.319	45.8244	1002.26	45.8244	1251.35	45.8244	1503.34	45.8244	1732.34	45.8244	1988.55	45.8244	2242.53	45.8244	2488.1	45.8244	2738.68
45.8244	239.691	45.8244	479.351	45.8244	760.876	45.8244	986.75	45.8244	1241.52	45.8244	1489.3	45.8244	1731.83	45.8244	1989.17	45.8244	2241.3	45.8244	2490.07	45.8244	2737.34
45.8244	235.458	45.8244	479.658	45.8244	764.305	45.8244	991.387	45.8244	1243.4	45.8244	1488.53	45.8244	1741.71	45.8244	1991.91	45.8244	2242.44	45.8244	2500.66	45.8244	2740.08
45.8245	237.276	45.8245	498.108	45.8245	774.127	45.8245	1006.75	45.8245	1253.28	45.8245	1498.65	45.8245	1750.89	45.8245	1997.01	45.8245	2248.27	45.8245	2506.93	45.8245	2745.38
45.8245	236.148	45.8245	510.971	45.8245	773.773	45.8245	1010.15	45.8245	1255.21	45.8245	1502.86	45.8245	1749.24	45.8245	2001.27	45.8245	2251.4	45.8245	2502.8	45.8245	2747.48
45.8245	226.797	45.8245	504.715	45.8245	764.604	45.8245	999.739	45.8245	1248.28	45.8245	1499.2	45.8245	1743.2	45.8245	2003.47	45.8245	2247.67	45.8245	2499.75	45.8245	2743.89
45.8246	218.508	45.8246	498.341	45.8246	760.05	45.8246	993.548	45.8246	1246.08	45.8246	1500.55	45.8246	1745.69	45.8246	2005.05	45.8246	2244.19	45.8246	2507.06	45.8246	2741.13
45.8246	222.299	45.8246	508.695	45.8246	760.354	45.8246	998.016	45.8246	1249.89	45.8246	1507.93	45.8246	1754.25	45.8246	2006.1	45.8246	2247.54	45.8246	2514.1	45.8246	2745.84
45.8246	239.527	45.8246	521.946	45.8246	755.566	45.8246	1000.82	45.8246	1246.22	45.8246	1507.18	45.8246	1754.81	45.8246	2005.29	45.8246	2253.43	45.8246	2507.84	45.8246	2753.6
45.8247	267.248	45.8247	520.525	45.8247	748.015	45.8247	996.086	45.8247	1232.71	45.8247	1494.5	45.8247	1745.06	45.8247	2002.32	45.8247	2254.61	45.8247	2495.95	45.8247	2754.78
45.8247	301.832	45.8247	513.835	45.8247	748.151	45.8247	993.602	45.8247	1224.21	45.8247	1483.92	45.8247	1737.26	45.8247	1997.48	45.8247	2251.17	45.8247	2493.67	45.8247	2748.72
45.8247	332.564	45.8247	519.079	45.8247	752.21	45.8247	997.986	45.8247	1229.33	45.8247	1485.11	45.8247	1737.91	45.8247	1991.53	45.8247	2247.49	45.8247	2498.02	45.8247	2744.02
45.8248	344.435	45.8248	531.252	45.8248	747.857	45.8248	1000.35	45.8248	1240.42	45.8248	1491.92	45.8248	1741.05	45.8248	1988.02	45.8248	2245.54	45.8248	2496.17	45.8248	2745.9
45.8248	333.71	45.8248	534.662	45.8248	737.872	45.8248	997.049	45.8248	1248.97	45.8248	1496.55	45.8248	1742.67	45.8248	1990.82	45.8248	2244.98	45.8248	2490.66	45.8248	2750.77
45.8248	311.672	45.8248	528.263	45.8248	733.609	45.8248	996.168	45.8248	1252.77	45.8248	1498.08	45.8248	1745.55	45.8248	1996.79	45.8248	2244.12	45.8248	2493.6	45.8248	2752.9
45.8249	289.877	45.8249	519.456	45.8249	730.133	45.8249	998.386	45.8249	1248.32	45.8249	1495.23	45.8249	1748.58	45.8249	1997.42	45.8249	2240.48	45.8249	2501.86	45.8249	2751.04
45.8249	271.574	45.8249	508.131	45.8249	715.455	45.8249	992.599	45.8249	1235.67	45.8249	1487.85	45.8249	1746.89	45.8249	1991.56	45.8249	2236.01	45.8249	2501.55	45.8249	2748.19
45.8249	258.785	45.8249	495.961	45.8249	700.124	45.8249	978.915	45.8249	1229.04	45.8249	1485.72	45.8249	1744.39	45.8249	1989.18	45.8249	2239.15	45.8249	2493.82	45.8249	2747.92
45.825	254.773	45.825	495.917	45.825	706.693	45.825	974.443	45.825	1241.42	45.825	1497.56	45.825	1750.42	45.825	1996.81	45.825	2252.83	45.825	2493.4	45.825	2750.25
45.825	255.939	45.825	512.538	45.825	730.908	45.825	985.792	45.825	1260.62	45.825	1512.33	45.825	1762.16	45.825	2006.91	45.825	2265.4	45.825	2502.77	45.825	2750.88
45.825	253.736	45.825	527.119	45.825	745.46	45.825	996.954	45.825	1263.39	45.825	1511.58	45.825	1766.17	45.825	2009.57	45.825	2264.81	45.825	2508.86	45.825	2747.2
45.8251	248.523	45.8251	522.601	45.8251	743.851	45.8251	996.302	45.8251	1251.22	45.8251	1498.45	45.8251	1759.6	45.8251	2007.29	45.8251	2256.6	45.8251	2505.69	45.8251	2743.88
45.8251	249.136	45.8251	509.551	45.8251	747.19	45.8251	994.39	45.8251	1246.93	45.8251	1492.78	45.8251	1754.19	45.8251	2008.28	45.8251	2253.92	45.8251	2501.12	45.8251	2747
45.8251	255.153	45.8251	507.196	45.8251	762.673	45.8251	1001.27	45.8251	1256.55	45.8251	1498.86	45.8251	1756.36	45.8251	2011.47	45.8251	2256.05	45.8251	2500.68	45.8251	2754.13
45.8252	254.103	45.8252	512.482	45.8252	769.878	45.8252	1007.49	45.8252	1263.05	45.8252	1502.6	45.8252	1759.36	45.8252	2009.84	45.8252	2253.41	45.8252	2501.66	45.8252	2757.7
45.8252	242.665	45.8252	510.291	45.8252	758.469	45.8252	1004.25	45.8252	1260.6	45.8252	1499.9	45.8252	1758.35	45.8252	2004.19	45.8252	2248.15	45.8252	2503.11	45.8252	2757.01
45.8252	235.799	45.8252	502.246	45.8252	746.751	45.8252	1002.22	45.8252	1265.58	45.8252	1502.1	45.8252	1757.57	45.8252	2001.33	45.8252	2250.04	45.8252	2506.12	45.8252	2757.13
45.8253	244.732	45.8253	501.116	45.8253	748.7	45.8253	1011.27	45.8253	1284.47	45.8253	1510.67	45.8253	1758.26	45.8253	2001.39	45.8253	2255.9	45.8253	2505.72	45.8253	2757.04
45.8253	258.322	45.8253	505.384	45.8253	752.53	45.8253	1019.8	45.8253	1298.19	45.8253	1511.92	45.8253	1754.44	45.8253	1998.81	45.8253	2254.02	45.8253	2497.29	45.8253	2750.85
45.8253	258.674	45.8253	503.437	45.8253	748.097	45.8253	1014.75	45.8253	1290.96	45.8253	1502.08	45.8253	1745.69	45.8253	1993.97	45.8253	2246.19	45.8253	2488.31	45.8253	2741.02
45.8254	246.138	45.8254	496.957	45.8254	747.132	45.8254	1005.64	45.8254	1271.88	45.8254	1494.52	45.8254	1740.31	45.8254	1991.93	45.8254	2244.23	45.8254	2488.96	45.8254	2737.16
45.8254	235.873	45.8254	497.098	45.8254	757.364	45.8254	1006.68	45.8254	1254.65	45.8254	1496.29	45.8254	1741.44	45.8254	1991.8	45.8254	2246.97	45.8254	2495.06	45.8254	2740.15
45.8254	235.559	45.8254	501.564	45.8254	762.782	45.8254	1009.41	45.8254	1236.46	45.8254	1498.19	45.8254	1743.05	45.8254	1989.38	45.8254	2243.02	45.8254	2495.61	45.8254	2741.2
45.8255	239.105	45.8255	497.699	45.8255	751.395	45.8255	997.413	45.8255	1212.28	45.8255	1493.82	45.8255	1743.18	45.8255	1988.11	45.8255	2235.44	45.8255	2492.03	45.8255	2738.64
45.8255	239.884	45.8255	486.516	45.8255	739.929	45.8255	977.68	45.8255	1193	45.8255	1490.1	45.8255	1747.48	45.8255	1994.2	45.8255	2239.69	45.8255	2493.52	45.8255	2740.96
45.8255	239.531	45.8255	483.261	45.8255	747.856	45.8255	972.975	45.8255	1192.35	45.8255	1493.16	45.8255	1755.78	45.8255	2002.82	45.8255	2255.76	45.8255	2498.66	45.8255	2750.24
45.8256	243.237	45.8256	493.732	45.8256	765.84	45.8256	988.338	45.8256	1207.22	45.8256	1499.38	45.8256	1759.17	45.8256	2003.37	45.8256	2265.9	45.8256	2499.25	45.8256	2757.63
45.8256	252.66	45.8256	507.191	45.8256	772.972	45.8256	1005.99	45.8256	1223.96	45.8256	1504.55	45.8256	1754.61	45.8256	1997.44	45.8256	2263.04	45.8256	2497.25	45.8256	2758.85
45.8256	263.864	45.8256	513.674	45.8256	769.184	45.8256	1010.88	45.8256	1235.94	45.8256	1508.73	45.8256	1749.38	45.8256	1996.82	45.8256	2259.19	45.8256	2500.27	45.8256	2759.59
45.8257	269.62	45.8257	514.152	45.8257	767.926	45.8257	1004.8	45.8257	1244.64	45.8257	1510.41	45.8257	1747.8	45.8257	2003.87	45.8257	2261.28	45.8257	2504.99	45.8257	2762.19
45.8257	265.499	45.8257	512.733	45.8257	770.242	45.8257	997.443	45.8257	1251.51	45.8257	1508.04	45.8257	1746.99	45.8257	2008.75	45.8257	2260.65	45.8257	2503.2	45.8257	2760.95
45.8257	255.15	45.8257	510.563	45.8257	768.327	45.8257	996.118	45.8257	1257.11	45.8257	1506.39	45.8257	1747.72	45.8257	2006.89	45.8257	2252.63	45.8257	2499.11	45.8257	2754.26
45.8258	247.05	45.8258	508.825	45.8258	764.514	45.8258	1002.75	45.8258	1263.11	45.8258	1509.98	45.8258	1753.92	45.8258	2004.17	45.8258	2245.99	45.8258	2502.27	45.8258	2748.63
45.8258	245.612	45.8258	509.796	45.8258	766.493	45.8258	1012.53	45.8258	1269.29	45.8258	1513.44	45.8258	1759.9	45.8258	2003.56	45.8258	2245.95	45.8258	2508.68	45.8258	2748.37
45.8258	247.82	45.8258	513.851	45.8258	771.365	45.8258	1017.94	45.8258	1273.1	45.8258	1510.2	45.8258	1755.12	45.8258	2001.54	45.8258	2246.13	45.8258	2507.92	45.8258	2752.25
45.8259	246.711	45.8259	518.265	45.8259	771.186	45.8259	1017.48	45.8259	1273.54	45.8259	1505.63	45.8259	1744.24	45.8259	1999.7	45.8259	2244.61	45.8259	2503.63	45.8259	2759.41
45.8259	235.398	45.8259	517.107	45.8259	767.05	45.8259	1014.94	45.8259	1270.66	45.8259	1508.12	45.8259	1743.88	45.8259	2004.83	45.8259	2249.99	45.8259	2507.11	45.8259	2767.56
45.8259	212.459	45.8259	503.485	45.8259	763.403	45.8259	1010.21	45.8259	1262.71	45.8259	1512.96	45.8259	1755.74	45.8259	2014.7	45.8259	2263.57	45.8259	2515.11	45.8259	2769.1
45.826	188.192	45.826	478.481	45.826	756.287	45.826	1000.63	45.826	1250.36	45.826	1509.32	45.826	1762.83	45.826	2017.8	45.826	2271.59	45.826	2514.74	45.826	2760.75
45.826	179.25	45.826	455.307	45.826	740.783	45.826	990.602	45.826	1241.25	45.826	1498.35	45.826	1757.03	45.826	2010.48	45.826	2264.79	45.826	2506.8	45.826	2751.7
45.826	190.151	45.826	444.476	45.826	723.141	45.826	987.598	45.826	1242.05	45.826	1489.79	45.826	1750.15	45.826	2002.17	45.826	2252.33	45.826	2503.66	45.826	2750.26
45.8261	206.532	45.8261	438.893	45.8261	713.503	45.8261	989.396	45.8261	1248.06	45.8261	1485.5	45.8261	1751.04	45.8261	2000.76	45.8261	2247.47	45.8261	2506.43	45.8261	2750.91
45.8261	213.951	45.8261	427.518	45.8261	712.467	45.8261	988.587	45.8261	1249.65	45.8261	1480.88	45.8261	1752.29	45.8261	2003.8	45.8261	2250.64	45.8261	2505.03	45.8261	2747.61
45.8261	215.395	45.8261	417.845	45.8261	714.169	45.8261	987.614	45.8261	1246.78	45.8261	1478.34	45.8261	1747.63	45.8261	2006.01	45.8261	2253.84	45.8261	2499.37	45.8261	2748.01
45.8262	221.475	45.8262	424.872	45.8262	716.153	45.8262	993.736	45.8262	1247.45	45.8262	1483.7	45.8262	1743.49	45.8262	2005.58	45.8262	2252.59	45.8262	2499.7	45.8262	2757.83
45.8262	232.496	45.8262	442.412	45.8262	718.43	45.8262	1001.61	45.8262	1252.67	45.8262	1492.28	45.8262	1744.25	45.8262	2002.14	45.8262	2247.09	45.8262	2505.48	45.8262	2763.92
45.8262	241.698	45.8262	450.556	45.8262	719.842	45.8262	999.189	45.8262	1254.04	45.8262	1494.28	45.8262	1743.9	45.8262	1997.2	45.8262	2240.06	45.8262	2504.47	45.8262	2753.48
45.8263	248.532	45.8263	450.149	45.8263	721.99	45.8263	989.907	45.8263	1248.04	45.8263	1492.2	45.8263	1740.69	45.8263	1995.8	45.8263	2237.39	45.8263	2495.08	45.8263	2738.66
45.8263	256.561	45.8263	461.295	45.8263	729.163	45.8263	989.49	45.8263	1242.33	45.8263	1496.79	45.8263	1742.88	45.8263	1999.63	45.8263	2242.94	45.8263	2490.19	45.8263	2738.75
45.8263	264.462	45.8263	485.431	45.8263	739.068	45.8263	999.432	45.8263	1243.58	45.8263	1506.25	45.8263	1752	45.8263	2001.46	45.8263	2250.6	45.8263	2494.87	45.8263	2748.12
45.8264	270.128	45.8264	499.734	45.8264	742.724	45.8264	1003.65	45.8264	1247.65	45.8264	1507.01	45.8264	1757.09	45.8264	1995.41	45.8264	2250.72	45.8264	2498.54	45.8264	2747.57
45.8264	276.869	45.8264	495.969	45.8264	738.894	45.8264	995.111	45.8264	1248.16	45.8264	1497.12	45.8264	1753.46	45.8264	1988.15	45.8264	2245.31	45.8264	2494.72	45.8264	2739.04
45.8264	284.745	45.8264	494.037	45.8264	738.308	45.8264	986.492	45.8264	1247.17	45.8264	1491.28	45.8264	1750.21	45.8264	1989.12	45.8264	2244.81	45.8264	2491.17	45.8264	2740.08
45.8265	284.031	45.8265	506.429	45.8265	747.161	45.8265	988.728	45.8265	1249.95	45.8265	1497.67	45.8265	1751.92	45.8265	1994.66	45.8265	2248.6	45.8265	2493.39	45.8265	2748.74
45.8265	269.833	45.8265	518.922	45.8265	756.883	45.8265	996.628	45.8265	1254.96	45.8265	1506.5	45.8265	1750.81	45.8265	1994.48	45.8265	2244.27	45.8265	2494.49	45.8265	2745.44
45.8265	255.002	45.8265	519.702	45.8265	757.729	45.8265	1002.67	45.8265	1257.17	45.8265	1508.41	45.8265	1744.42	45.8265	1989.7	45.8265	2230.61	45.8265	2489.95	45.8265	2730.33
45.8266	254.06	45.8266	519.353	45.8266	752.622	45.8266	1008.11	45.8266	1256.46	45.8266	1507.71	45.8266	1742.74	45.8266	1990.19	45.8266	2224.49	45.8266	2487.5	45.8266	2726.63
45.8266	261.546	45.8266	526.567	45.8266	749.493	45.8266	1012.18	45.8266	1254.41	45.8266	1508.39	45.8266	1748.79	45.8266	1996.71	45.8266	2235.61	45.8266	2492.54	45.8266	2741.08
45.8266	262.566	45.8266	530.574	45.8266	749.286	45.8266	1006.59	45.8266	1248.47	45.8266	1503.68	45.8266	1750.74	45.8266	2000.69	45.8266	2250.07	45.8266	2497.27	45.8266	2751.61
45.8267	258.702	45.8267	525.102	45.8267	750.085	45.8267	991.855	45.8267	1239.05	45.8267	1491.71	45.8267	1743.22	45.8267	2000.12	45.8267	2251.13	45.8267	2494.9	45.8267	2744.58
45.8267	264.375	45.8267	525.452	45.8267	754.417	45.8267	984.582	45.8267	1236.16	45.8267	1486.36	45.8267	1738.24	45.8267	2000.54	45.8267	2242.9	45.8267	2492.63	45.8267	2735.7
45.8267	279.91	45.8267	542.455	45.8267	763.358	45.8267	995.703	45.8267	1247.03	45.8267	1497.3	45.8267	1743.89	45.8267	2000.96	45.8267	2239.56	45.8267	2498.93	45.8267	2740.48
45.8268	288.553	45.8268	560.473	45.8268	770.573	45.8268	1012.91	45.8268	1262.07	45.8268	1511.41	45.8268	1749.81	45.8268	1995.03	45.8268	2242.8	45.8268	2508.33	45.8268	2749.74
45.8268	282.849	45.8268	561.579	45.8268	770.741	45.8268	1017.67	45.8268	1266.15	45.8268	1510.7	45.8268	1746.42	45.8268	1986.68	45.8268	2245.29	45.8268	2510.25	45.8268	2750.67
45.8268	275.737	45.8268	554.346	45.8268	767.988	45.8268	1010.13	45.8268	1259.48	45.8268	1499.04	45.8268	1741.72	45.8268	1987.91	45.8268	2247.21	45.8268	2504.92	45.8268	2749.08
45.8269	279.549	45.8269	558.366	45.8269	769.164	45.8269	1003.91	45.8269	1254.07	45.8269	1494.3	45.8269	1745.77	45.8269	1998.61	45.8269	2253.66	45.8269	2500.57	45.8269	2753.27
45.8269	288.858	45.8269	573.305	45.8269	774.721	45.8269	1004.41	45.8269	1253.87	45.8269	1500.42	45.8269	1753.04	45.8269	2005.01	45.8269	2261.65	45.8269	2500.56	45.8269	2755.9
45.8269	291.234	45.8269	582.607	45.8269	781.476	45.8269	1006.49	45.8269	1253.12	45.8269	1504.52	45.8269	1753.98	45.8269	2001.03	45.8269	2263.25	45.8269	2501.64	45.8269	2749.94
45.827	283.801	45.827	579.329	45.827	787.493	45.827	1007.98	45.827	1251.13	45.827	1499.29	45.827	1751.08	45.827	1995.29	45.827	2257.6	45.827	2500.39	45.827	2744.78
45.827	273.324	45.827	572.162	45.827	789.819	45.827	1011.53	45.827	1253.17	45.827	1492.65	45.827	1750.67	45.827	1993.76	45.827	2250.36	45.827	2496.2	45.827	2749.07
45.827	268.414	45.827	570.937	45.827	785.285	45.827	1015.7	45.827	1257.82	45.827	1493.83	45.827	1750.57	45.827	1992.26	45.827	2246.27	45.827	2491.65	45.827	2753.8
45.8271	274.21	45.8271	577.042	45.8271	777.252	45.8271	1015.87	45.8271	1257.66	45.8271	1501.05	45.8271	1747.33	45.8271	1989.57	45.8271	2248.25	45.8271	2491.38	45.8271	2749.48
45.8271	286.317	45.8271	583.538	45.8271	772.834	45.8271	1012.16	45.8271	1252.55	45.8271	1506.01	45.8271	1744.97	45.8271	1991.19	45.8271	2255.66	45.8271	2495.84	45.8271	2744.56
45.8271	290.544	45.8271	578.672	45.8271	770.903	45.8271	1007.99	45.8271	1250.06	45.8271	1504.98	45.8271	1746.92	45.8271	1996.21	45.8271	2259.95	45.8271	2497.94	45.8271	2749.29
45.8272	278.688	45.8272	556.28	45.8272	763.686	45.8272	1004.04	45.8272	1252.44	45.8272	1502.49	45.8272	1749.89	45.8272	1997.09	45.8272	2253.32	45.8272	2492.99	45.8272	2756.11
45.8272	261.623	45.8272	526.498	45.8272	752.417	45.8272	1000.57	45.8272	1254.16	45.8272	1505.11	45.8272	1752.4	45.8272	1995.25	45.8272	2243.8	45.8272	2488.12	45.8272	2753.98
45.8272	253.924	45.8272	506.317	45.8272	747.829	45.8272	1000.21	45.8272	1252.46	45.8272	1511.8	45.8272	1757.68	45.8272	1999.52	45.8272	2246.44	45.8272	2492.13	45.8272	2749.13
45.8273	250.411	45.8273	496.265	45.8273	751.32	45.8273	1001.82	45.8273	1250.64	45.8273	1513.5	45.8273	1762.91	45.8273	2007.44	45.8273	2258.06	45.8273	2500.46	45.8273	2753.2
45.8273	235.516	45.8273	479.217	45.8273	750.514	45.8273	998.56	45.8273	1250.64	45.8273	1505.8	45.8273	1759.92	45.8273	2007.5	45.8273	2260.32	45.8273	2502.61	45.8273	2761.5
45.8273	211.922	45.8273	446.887	45.8273	739.41	45.8273	989.25	45.8273	1250.77	45.8273	1497.06	45.8273	1750.98	45.8273	2001.66	45.8273	2250.57	45.8273	2500.22	45.8273	2761.33
45.8274	197.639	45.8274	412.429	45.8274	728.254	45.8274	983.458	45.8274	1251.15	45.8274	1496.94	45.8274	1747.86	45.8274	2004.43	45.8274	2246.66	45.8274	2503.4	45.8274	2753.79
45.8274	194.946	45.8274	389.363	45.8274	726.096	45.8274	987.845	45.8274	1254.7	45.8274	1502.24	45.8274	1751.79	45.8274	2016.41	45.8274	2255.74	45.8274	2511.54	45.8274	2750.78
45.8274	187.119	45.8274	373.983	45.8274	727.533	45.8274	996.647	45.8274	1262.56	45.8274	1503.74	45.8274	1752.03	45.8274	2021.52	45.8274	2262.85	45.8274	2513.89	45.8274	2755.89
45.8275	170.457	45.8275	359.797	45.8275	724.893	45.8275	1002.56	45.8275	1271.88	45.8275	1501.59	45.8275	1747.94	45.8275	2015.18	45.8275	2258.91	45.8275	2508.83	45.8275	2762.14
45.8275	164.268	45.8275	354.226	45.8275	720.679	45.8275	1005.71	45.8275	1276.6	45.8275	1501.65	45.8275	1751.66	45.8275	2012.12	45.8275	2255.57	45.8275	2506.61	45.8275	2764.51
45.8275	179.328	45.8275	365.808	45.8275	719.258	45.8275	1004.71	45.8275	1268.69	45.8275	1501.43	45.8275	1764.17	45.8275	2019.6	45.8275	2261.47	45.8275	2511.17	45.8275	2763.88
45.8276	199.248	45.8276	386.177	45.8276	717.694	45.8276	993.277	45.8276	1243.99	45.8276	1494.04	45.8276	1770.42	45.8276	2025.12	45.8276	2266.81	45.8276	2514.44	45.8276	2762.07
45.8276	206.244	45.8276	400.73	45.8276	713.299	45.8276	975.231	45.8276	1209.87	45.8276	1483.28	45.8276	1764.63	45.8276	2019.38	45.8276	2263.3	45.8276	2511.93	45.8276	2760.93
45.8276	206.288	45.8276	409.251	45.8276	710.584	45.8276	967.428	45.8276	1182.53	45.8276	1480.41	45.8276	1758.64	45.8276	2010.9	45.8276	2258.81	45.8276	2509.75	45.8276	2762.15
45.8277	214.339	45.8277	421.393	45.8277	713.583	45.8277	975.721	45.8277	1173.61	45.8277	1486.68	45.8277	1758.6	45.8277	2008.31	45.8277	2260.16	45.8277	2511.7	45.8277	2762.78
45.8277	230.285	45.8277	438.819	45.8277	719.862	45.8277	983.775	45.8277	1182.61	45.8277	1492.37	45.8277	1755.66	45.8277	2006.68	45.8277	2260.01	45.8277	2511.99	45.8277	2756.36
45.8277	243.882	45.8277	456.147	45.8277	727.189	45.8277	979.152	45.8277	1201.74	45.8277	1493	45.8277	1747.76	45.8277	2000.81	45.8277	2252.26	45.8277	2506.49	45.8277	2743.44
45.8278	251.234	45.8278	473.351	45.8278	737.029	45.8278	973.983	45.8278	1221.95	45.8278	1494.34	45.8278	1747.53	45.8278	1996.07	45.8278	2243.88	45.8278	2500.37	45.8278	2734.6
45.8278	254.053	45.8278	493.177	45.8278	747.444	45.8278	983.405	45.8278	1235.67	45.8278	1500.2	45.8278	1758.24	45.8278	1996.5	45.8278	2241.83	45.8278	2498.64	45.8278	2738.29
45.8278	253.352	45.8278	511.47	45.8278	752.472	45.8278	999.25	45.8278	1241.97	45.8278	1505.86	45.8278	1763.22	45.8278	1996.06	45.8278	2242.31	45.8278	2498.26	45.8278	2750.14
45.8279	253.941	45.8279	523.433	45.8279	752.637	45.8279	1004.75	45.8279	1248.89	45.8279	1505.96	45.8279	1751.58	45.8279	1990.45	45.8279	2240.74	45.8279	2495.45	45.8279	2758.05
45.8279	264.03	45.8279	534.259	45.8279	755.933	45.8279	1002.53	45.8279	1263.26	45.8279	1501.94	45.8279	1736.2	45.8279	1986.18	45.8279	2239.66	45.8279	2493.05	45.8279	2754.6
45.8279	281.179	45.8279	549.977	45.8279	764.133	45.8279	1006.76	45.8279	1279.28	45.8279	1498.95	45.8279	1733.3	45.8279	1989.69	45.8279	2241.33	45.8279	2494.89	45.8279	2743.05
45.828	290.003	45.828	563.124	45.828	768.624	45.828	1016.56	45.828	1285.17	45.828	1499.4	45.828	1739.47	45.828	1996.24	45.828	2243.4	45.828	2498.22	45.828	2733.33
45.828	282.871	45.828	562.61	45.828	764.951	45.828	1018.87	45.828	1279.71	45.828	1501.28	45.828	1741.58	45.828	1996.86	45.828	2244.65	45.828	2497.39	45.828	2731.81
45.828	271.569	45.828	553.902	45.828	760.883	45.828	1012.8	45.828	1273.67	45.828	1502.18	45.828	1737.57	45.828	1990.44	45.828	2245.83	45.828	2492.01	45.828	2735.16
45.8281	269.438	45.8281	552.892	45.8281	763.24	45.8281	1010.87	45.8281	1274.95	45.8281	1503.81	45.8281	1734.78	45.8281	1984.23	45.8281	2245.26	45.8281	2487.59	45.8281	2737.18
45.8281	273.314	45.8281	561.035	45.8281	766.663	45.8281	1016.9	45.8281	1279.52	45.8281	1509.56	45.8281	1736.18	45.8281	1985.46	45.8281	2242.68	45.8281	2488.85	45.8281	2739.61
45.8281	273.105	45.8281	563.533	45.8281	764.128	45.8281	1020.64	45.8281	1278.49	45.8281	1516.34	45.8281	1738.48	45.8281	1993.84	45.8281	2243.24	45.8281	2494.15	45.8281	2747.38
45.8282	268.829	45.8282	553.828	45.8282	759.974	45.8282	1015.71	45.8282	1269.55	45.8282	1514.79	45.8282	1739.39	45.8282	2000.54	45.8282	2248.23	45.8282	2497.14	45.8282	2755.04
45.8282	267.023	45.8282	543.247	45.8282	761.927	45.8282	1008.21	45.8282	1259.67	45.8282	1502.82	45.8282	1739.68	45.8282	1997.14	45.8282	2248.98	45.8282	2495.01	45.8282	2752.23
45.8282	268.167	45.8282	541.451	45.8282	766.589	45.8282	1004.79	45.8282	1257.16	45.8282	1492.31	45.8282	1740.84	45.8282	1987.67	45.8282	2240.56	45.8282	2493.31	45.8282	2743.57
45.8283	268.45	45.8283	542.321	45.8283	764.714	45.8283	1004.39	45.8283	1261.42	45.8283	1494.11	45.8283	1744.09	45.8283	1985.89	45.8283	2232.96	45.8283	2498.36	45.8283	2745.3
45.8283	268.429	45.8283	537.007	45.8283	756.976	45.8283	1004.32	45.8283	1263.11	45.8283	1502.2	45.8283	1749.04	45.8283	1996.5	45.8283	2236.63	45.8283	2506.4	45.8283	2757.85
45.8283	270.415	45.8283	528.732	45.8283	752.409	45.8283	1004.24	45.8283	1257.16	45.8283	1503.56	45.8283	1752.55	45.8283	2007.22	45.8283	2245.64	45.8283	2507.43	45.8283	2762.02
45.8284	271.394	45.8284	525.367	45.8284	753.218	45.8284	1002.44	45.8284	1250.78	45.8284	1498.48	45.8284	1752.29	45.8284	2006	45.8284	2248.16	45.8284	2500.1	45.8284	2750.33
45.8284	266.706	45.8284	526.218	45.8284	753.259	45.8284	997.511	45.8284	1252.84	45.8284	1498.08	45.8284	1750.74	45.8284	1997.5	45.8284	2245.18	45.8284	2493.95	45.8284	2740.62
45.8284	257.658	45.8284	525.111	45.8284	750.953	45.8284	994.064	45.8284	1259.63	45.8284	1504.25	45.8284	1751.55	45.8284	1993.54	45.8284	2245.4	45.8284	2495	45.8284	2746.34
45.8285	249.097	45.8285	520.181	45.8285	751.269	45.8285	997.28	45.8285	1260.27	45.8285	1506.58	45.8285	1753.76	45.8285	1995.41	45.8285	2249.53	45.8285	2498.54	45.8285	2755.01
45.8285	242.962	45.8285	513.219	45.8285	753.918	45.8285	1002.8	45.8285	1253.42	45.8285	1500.19	45.8285	1754.44	45.8285	1996.63	45.8285	2252.5	45.8285	2499.46	45.8285	2751.98
45.8285	239.882	45.8285	505.099	45.8285	752.075	45.8285	1002.86	45.8285	1248.48	45.8285	1493.39	45.8285	1754.61	45.8285	1996.68	45.8285	2254.2	45.8285	2499.44	45.8285	2745.24
45.8286	242.445	45.8286	498.053	45.8286	745.585	45.8286	1000.14	45.8286	1250.14	45.8286	1493.76	45.8286	1756.55	45.8286	1999.56	45.8286	2256.43	45.8286	2499.85	45.8286	2747.29
45.8286	249.738	45.8286	496.251	45.8286	743.592	45.8286	1002.42	45.8286	1251.91	45.8286	1497.93	45.8286	1757.8	45.8286	2003.27	45.8286	2256.27	45.8286	2497.97	45.8286	2751.09
45.8286	252.81	45.8286	498.02	45.8286	749.847	45.8286	1006.16	45.8286	1247.7	45.8286	1500.07	45.8286	1755.13	45.8286	2002.77	45.8286	2252.99	45.8286	2495.37	45.8286	2746.03
45.8287	244.314	45.8287	494.23	45.8287	756.139	45.8287	1001.42	45.8287	1241.44	45.8287	1500.71	45.8287	1752.32	45.8287	2000.22	45.8287	2253.6	45.8287	2498.65	45.8287	2741.25
45.8287	230.603	45.8287	481.194	45.8287	755.367	45.8287	991.566	45.8287	1239.85	45.8287	1501.2	45.8287	1755.43	45.8287	2001.3	45.8287	2260.88	45.8287	2506.22	45.8287	2749.17
45.8287	225.225	45.8287	468.644	45.8287	751.406	45.8287	990.332	45.8287	1241.57	45.8287	1498	45.8287	1761.52	45.8287	2004.51	45.8287	2264.72	45.8287	2506.76	45.8287	2759.89
45.8288	230.528	45.8288	467.589	45.8288	750.45	45.8288	998.466	45.8288	1240.3	45.8288	1490.2	45.8288	1761.81	45.8288	2004.64	45.8288	2256.98	45.8288	2498.24	45.8288	2756.9
45.8288	235.024	45.8288	476.424	45.8288	751.484	45.8288	1002.21	45.8288	1235.95	45.8288	1485.72	45.8288	1755.89	45.8288	2003.2	45.8288	2246.07	45.8288	2494.16	45.8288	2746.4
45.8288	231.647	45.8288	486.402	45.8288	751.773	45.8288	997.129	45.8288	1234.77	45.8288	1491.05	45.8288	1752.42	45.8288	2004.4	45.8288	2244.51	45.8288	2501.1	45.8288	2745.53
45.8289	230.105	45.8289	494.44	45.8289	754.065	45.8289	994.292	45.8289	1237.92	45.8289	1499.64	45.8289	1754.22	45.8289	2005.02	45.8289	2250.15	45.8289	2505.65	45.8289	2751.85
45.8289	244.738	45.8289	502.213	45.8289	760.934	45.8289	998.941	45.8289	1238.59	45.8289	1500.18	45.8289	1753.95	45.8289	1999.88	45.8289	2252.52	45.8289	2496.89	45.8289	2750.56
45.8289	274.425	45.8289	508.192	45.8289	767.427	45.8289	1002.09	45.8289	1234.42	45.8289	1493.69	45.8289	1747.74	45.8289	1993.64	45.8289	2250.12	45.8289	2486.76	45.8289	2743.57
45.829	301.271	45.829	509.445	45.829	766.868	45.829	999.207	45.829	1234.4	45.829	1492.17	45.829	1742.42	45.829	1994.68	45.829	2248.48	45.829	2490.57	45.829	2744.8
45.829	308.96	45.829	507.662	45.829	761.065	45.829	999.101	45.829	1245.71	45.829	1500.57	45.829	1744.32	45.829	2001.34	45.829	2248.37	45.829	2501.01	45.829	2752.72
45.829	297.917	45.829	506.107	45.829	757.941	45.829	1006.32	45.829	1260.28	45.829	1510.47	45.829	1749.88	45.829	2006.25	45.829	2248.48	45.829	2502.15	45.829	2753.55
45.8291	281.114	45.8291	503.764	45.8291	759.427	45.8291	1010.88	45.8291	1264.23	45.8291	1513.23	45.8291	1752.49	45.8291	2009.53	45.8291	2252.42	45.8291	2497.92	45.8291	2747.41
45.8291	268.165	45.8291	497.961	45.8291	757.449	45.8291	1004.31	45.8291	1256.55	45.8291	1509.65	45.8291	1750.81	45.8291	2014.1	45.8291	2260.47	45.8291	2503.65	45.8291	2747.32
45.8291	257.254	45.8291	489.288	45.8291	744.921	45.8291	992.847	45.8291	1248.1	45.8291	1503.93	45.8291	1746.38	45.8291	2013.92	45.8291	2262.67	45.8291	2516.74	45.8291	2755.29
45.8292	242.766	45.8292	479.957	45.8292	727.79	45.8292	986.816	45.8292	1245.59	45.8292	1497.76	45.8292	1740.92	45.8292	2002.89	45.8292	2253.48	45.8292	2520.12	45.8292	2761.65
45.8292	226.269	45.8292	471.391	45.8292	720.497	45.8292	987.153	45.8292	1246.47	45.8292	1493.83	45.8292	1738.57	45.8292	1990.3	45.8292	2244.45	45.8292	2511.08	45.8292	2764.08
45.8292	215.677	45.8292	466.095	45.8292	728.095	45.8292	989.207	45.8292	1247.03	45.8292	1495.79	45.8292	1742.6	45.8292	1990.21	45.8292	2247.48	45.8292	2503.16	45.8292	2766.34
45.8293	215.701	45.8293	466.799	45.8293	739.082	45.8293	991.046	45.8293	1246.42	45.8293	1500.56	45.8293	1748.25	45.8293	1999.18	45.8293	2254.85	45.8293	2501.15	45.8293	2763.21
45.8293	224.028	45.8293	471.588	45.8293	740.712	45.8293	992.744	45.8293	1244.4	45.8293	1500.26	45.8293	1748.38	45.8293	2002.33	45.8293	2252.52	45.8293	2497.02	45.8293	2748.62
45.8293	235.231	45.8293	475.111	45.8293	734.953	45.8293	993.939	45.8293	1242.26	45.8293	1494.98	45.8293	1746.22	45.8293	1997.99	45.8293	2244.39	45.8293	2490.79	45.8293	2733.72
45.8294	243.153	45.8294	475.997	45.8294	731.593	45.8294	995.065	45.8294	1242.77	45.8294	1493.57	45.8294	1750.61	45.8294	1997.43	45.8294	2244.39	45.8294	2492.17	45.8294	2734.31
45.8294	242.412	45.8294	478.078	45.8294	732.32	45.8294	996.424	45.8294	1244.85	45.8294	1498.59	45.8294	1758.44	45.8294	2002.46	45.8294	2251.58	45.8294	2499.61	45.8294	2745.15
45.8294	235.176	45.8294	483.932	45.8294	732.83	45.8294	996.572	45.8294	1244.04	45.8294	1502.52	45.8294	1757.01	45.8294	2003.14	45.8294	2253.18	45.8294	2500.01	45.8294	2749.11
45.8295	233.197	45.8295	491.967	45.8295	735.126	45.8295	995.714	45.8295	1241.85	45.8295	1502.14	45.8295	1745.74	45.8295	1997.31	45.8295	2247.54	45.8295	2492.68	45.8295	2746.21
45.8295	243.356	45.8295	499.335	45.8295	744.032	45.8295	997.15	45.8295	1245.75	45.8295	1503.57	45.8295	1738.92	45.8295	1993.66	45.8295	2244.44	45.8295	2491.65	45.8295	2749.15
45.8295	254.521	45.8295	503.509	45.8295	754.921	45.8295	1001.08	45.8295	1256.06	45.8295	1508.93	45.8295	1743.07	45.8295	1995.09	45.8295	2246.2	45.8295	2499.63	45.8295	2755.75
45.8296	250.705	45.8296	502.618	45.8296	758.625	45.8296	1002.96	45.8296	1263.29	45.8296	1511.71	45.8296	1748.57	45.8296	1996.66	45.8296	2247.3	45.8296	2502.42	45.8296	2752.67
45.8296	234.383	45.8296	497.894	45.8296	755.965	45.8296	1002.42	45.8296	1262.62	45.8296	1509.87	45.8296	1748.95	45.8296	1999.3	45.8296	2248.97	45.8296	2495.7	45.8296	2743.51
45.8296	223.111	45.8296	493.718	45.8296	754.488	45.8296	1005.58	45.8296	1259.87	45.8296	1509.67	45.8296	1751.52	45.8296	2007.69	45.8296	2255.7	45.8296	2494.21	45.8296	2745.17
45.8297	225.154	45.8297	492.983	45.8297	754.511	45.8297	1013.29	45.8297	1259.05	45.8297	1512.33	45.8297	1761.16	45.8297	2015.61	45.8297	2261	45.8297	2505	45.8297	2757.22
45.8297	232.865	45.8297	495.18	45.8297	751.756	45.8297	1016.85	45.8297	1256.17	45.8297	1510.95	45.8297	1769.04	45.8297	2012.03	45.8297	2255.34	45.8297	2513.89	45.8297	2762.22
45.8297	238.426	45.8297	499.14	45.8297	749.143	45.8297	1011.63	45.8297	1250.16	45.8297	1504.82	45.8297	1766.59	45.8297	2001.18	45.8297	2244.98	45.8297	2510.14	45.8297	2756.79
45.8298	241.547	45.8298	503.185	45.8298	751.678	45.8298	1004.78	45.8298	1248.17	45.8298	1502.2	45.8298	1758.43	45.8298	1998.07	45.8298	2244.39	45.8298	2503.86	45.8298	2755.28
45.8298	243.315	45.8298	504.18	45.8298	754.555	45.8298	1003.44	45.8298	1254.69	45.8298	1505.18	45.8298	1753.33	45.8298	2004.69	45.8298	2252.66	45.8298	2505.74	45.8298	2761.21
45.8298	246.092	45.8298	502.758	45.8298	751.095	45.8298	1005.2	45.8298	1264.58	45.8298	1506.16	45.8298	1752.54	45.8298	2009.31	45.8298	2256	45.8298	2508.91	45.8298	2762.47
45.8299	255.716	45.8299	506.214	45.8299	746.815	45.8299	1005.58	45.8299	1269.95	45.8299	1502.75	45.8299	1753.45	45.8299	2008.48	45.8299	2251.82	45.8299	2505.79	45.8299	2757.15
45.8299	270.044	45.8299	517.45	45.8299	749.864	45.8299	1004.62	45.8299	1266.1	45.8299	1501.02	45.8299	1755.96	45.8299	2009.91	45.8299	2250.82	45.8299	2504.03	45.8299	2756.55
45.8299	272.566	45.8299	525.23	45.8299	753.652	45.8299	1001.7	45.8299	1251.42	45.8299	1500.26	45.8299	1759	45.8299	2012.88	45.8299	2255.57	45.8299	2509.7	45.8299	2759.64
45.83	254.344	45.83	517.498	45.83	746.804	45.83	994.765	45.83	1231.15	45.83	1490.93	45.83	1757.91	45.83	2006.57	45.83	2255.91	45.83	2511.84	45.83	2752.34
45.83	233.965	45.83	501.53	45.83	735.599	45.83	988.459	45.83	1219.85	45.83	1473.38	45.83	1750.26	45.83	1991.24	45.83	2248.46	45.83	2501.4	45.83	2736.94
45.83	235.301	45.83	496.804	45.83	737.402	45.83	991.24	45.83	1228.42	45.83	1463.49	45.83	1739.87	45.83	1981.92	45.83	2243.43	45.83	2489.94	45.83	2733.64
45.8301	252.779	45.8301	508.269	45.8301	753.569	45.8301	1001.09	45.8301	1248.51	45.8301	1471.64	45.8301	1732.75	45.8301	1985.54	45.8301	2246.92	45.8301	2490.65	45.8301	2745.43
45.8301	261.431	45.8301	521.018	45.8301	767.074	45.8301	1005.65	45.8301	1260.37	45.8301	1487.98	45.8301	1732.49	45.8301	1991	45.8301	2251.07	45.8301	2495.27	45.8301	2749.45
45.8301	255.461	45.8301	523.26	45.8301	767.693	45.8301	1000.16	45.8301	1256.57	45.8301	1496.96	45.8301	1739.07	45.8301	1988.35	45.8301	2247.93	45.8301	2490.07	45.8301	2734.31
45.8302	251.915	45.8302	520.429	45.8302	763.446	45.8302	993.795	45.8302	1248.15	45.8302	1496.62	45.8302	1747.91	45.8302	1983.01	45.8302	2241.45	45.8302	2481.84	45.8302	2719.86
45.8302	258.697	45.8302	521.53	45.8302	764.623	45.8302	994.476	45.8302	1247.18	45.8302	1495.43	45.8302	1751.77	45.8302	1983.93	45.8302	2238.63	45.8302	2485.58	45.8302	2725.54
45.8302	264.402	45.8302	523.711	45.8302	769.793	45.8302	998.075	45.8302	1253.11	45.8302	1497.46	45.8302	1747.9	45.8302	1989.55	45.8302	2238.5	45.8302	2496.18	45.8302	2741.42
45.8303	261.641	45.8303	518.608	45.8303	771.431	45.8303	997.879	45.8303	1258.48	45.8303	1499.82	45.8303	1741.55	45.8303	1993.4	45.8303	2237.51	45.8303	2496.47	45.8303	2748.13
45.8303	257.902	45.8303	506.594	45.8303	766.111	45.8303	996.089	45.8303	1259.66	45.8303	1500.94	45.8303	1738.98	45.8303	1995.07	45.8303	2238.23	45.8303	2487.65	45.8303	2747.62
45.8303	259.154	45.8303	496.512	45.8303	756.06	45.8303	999.576	45.8303	1257.78	45.8303	1503.1	45.8303	1739.77	45.8303	1997.7	45.8303	2244.39	45.8303	2487.48	45.8303	2754.07
45.8304	261.178	45.8304	494.439	45.8304	746.438	45.8304	1008.75	45.8304	1254.25	45.8304	1506.86	45.8304	1739.9	45.8304	2000.56	45.8304	2251.92	45.8304	2499.92	45.8304	2766.41
45.8304	261.106	45.8304	498.494	45.8304	742.043	45.8304	1015.71	45.8304	1249.81	45.8304	1508.89	45.8304	1739.16	45.8304	2000.39	45.8304	2253.3	45.8304	2509.11	45.8304	2769.92
45.8304	262.045	45.8304	502.937	45.8304	742.776	45.8304	1012.72	45.8304	1246.32	45.8304	1506.9	45.8304	1741.24	45.8304	1997.41	45.8304	2248.76	45.8304	2505.75	45.8304	2760.28
45.8305	263.494	45.8305	503.195	45.8305	743.559	45.8305	1000.76	45.8305	1246.34	45.8305	1503.15	45.8305	1747.84	45.8305	1995.64	45.8305	2246.28	45.8305	2499.11	45.8305	2749.26
45.8305	261.064	45.8305	498.321	45.8305	741.655	45.8305	989.586	45.8305	1250.37	45.8305	1501.19	45.8305	1755.87	45.8305	1998.23	45.8305	2250.14	45.8305	2498.61	45.8305	2746.83
45.8305	257.38	45.8305	492.066	45.8305	740.57	45.8305	988.504	45.8305	1255.1	45.8305	1501.16	45.8305	1760.09	45.8305	2004.09	45.8305	2255.34	45.8305	2500.92	45.8305	2749.82
45.8306	260	45.8306	490.5	45.8306	743.186	45.8306	996.486	45.8306	1255.64	45.8306	1500.42	45.8306	1757.53	45.8306	2008.25	45.8306	2255.43	45.8306	2501.21	45.8306	2749.79
45.8306	267.037	45.8306	495.629	45.8306	746.168	45.8306	1003.17	45.8306	1250.74	45.8306	1498.54	45.8306	1750.93	45.8306	2006.16	45.8306	2251.5	45.8306	2502.6	45.8306	2744.07
45.8306	267.592	45.8306	502.258	45.8306	746.378	45.8306	1000.77	45.8306	1245.26	45.8306	1499.32	45.8306	1747.69	45.8306	1999.58	45.8306	2249.8	45.8306	2507.46	45.8306	2737.85
45.8307	258.596	45.8307	503.637	45.8307	747.531	45.8307	992.684	45.8307	1245.03	45.8307	1506	45.8307	1752.65	45.8307	1996.3	45.8307	2252.19	45.8307	2510.65	45.8307	2738.97
45.8307	249.678	45.8307	499.032	45.8307	753.279	45.8307	987.959	45.8307	1249.62	45.8307	1515	45.8307	1761.56	45.8307	2001.06	45.8307	2253.86	45.8307	2507.85	45.8307	2749.47
45.8307	248.551	45.8307	493.267	45.8307	757.973	45.8307	989.691	45.8307	1253.38	45.8307	1517.83	45.8307	1765.24	45.8307	2008.87	45.8307	2251.34	45.8307	2502.7	45.8307	2760.64
45.8308	251.366	45.8308	490.211	45.8308	753.346	45.8308	993.509	45.8308	1253.62	45.8308	1511.65	45.8308	1760.59	45.8308	2011.27	45.8308	2248.49	45.8308	2500.34	45.8308	2760.92
45.8308	250.707	45.8308	489.693	45.8308	742.506	45.8308	996.723	45.8308	1253.49	45.8308	1504.24	45.8308	1753.86	45.8308	2007.33	45.8308	2250.85	45.8308	2500.37	45.8308	2750.73
45.8308	245.576	45.8308	489.981	45.8308	737.555	45.8308	1001.84	45.8308	1254.89	45.8308	1503.55	45.8308	1751.5	45.8308	2003.18	45.8308	2256.87	45.8308	2499.87	45.8308	2742.64
45.8309	240.461	45.8309	490.24	45.8309	742.313	45.8309	1008.16	45.8309	1253.94	45.8309	1505.49	45.8309	1752.02	45.8309	2002.21	45.8309	2259.94	45.8309	2498.35	45.8309	2744.25
45.8309	239.343	45.8309	490.514	45.8309	746.777	45.8309	1007.99	45.8309	1247.37	45.8309	1500.46	45.8309	1750.42	45.8309	2001.82	45.8309	2258.5	45.8309	2497.44	45.8309	2750.02
45.8309	242.207	45.8309	491.394	45.8309	742.55	45.8309	998.508	45.8309	1239.59	45.8309	1490.9	45.8309	1747.29	45.8309	2000.51	45.8309	2258.15	45.8309	2498.99	45.8309	2753.52
45.831	245.14	45.831	493.787	45.831	735.813	45.831	990.767	45.831	1238.1	45.831	1490.6	45.831	1748.4	45.831	2001.38	45.831	2262.24	45.831	2503.71	45.831	2757.25
45.831	244.904	45.831	497.699	45.831	738.466	45.831	996.017	45.831	1243.55	45.831	1503.21	45.831	1755.46	45.831	2005.77	45.831	2265.78	45.831	2509.02	45.831	2764.54
45.831	244.211	45.831	501.566	45.831	751.15	45.831	1007.72	45.831	1249.3	45.831	1513.4	45.831	1762.21	45.831	2008.94	45.831	2262.53	45.831	2510.02	45.831	2771.49
45.8311	247.867	45.8311	503.665	45.8311	762.423	45.8311	1009.95	45.8311	1249.72	45.8311	1506.67	45.8311	1761.56	45.8311	2006.09	45.8311	2254.09	45.8311	2505.63	45.8311	2772.88
45.8311	252.911	45.8311	503.758	45.8311	763.728	45.8311	1001.25	45.8311	1244.85	45.8311	1489.26	45.8311	1753.98	45.8311	1999.47	45.8311	2247.27	45.8311	2500.38	45.8311	2767.61
45.8311	251.073	45.8311	503.254	45.8311	759.016	45.8311	995.852	45.8311	1238.75	45.8311	1479.8	45.8311	1747.01	45.8311	1995.81	45.8311	2245.35	45.8311	2497.47	45.8311	2755.35
45.8312	243.67	45.8312	504.465	45.8312	757.753	45.8312	1001.4	45.8312	1237.34	45.8312	1486.98	45.8312	1747.5	45.8312	1998.73	45.8312	2246.7	45.8312	2495.35	45.8312	2738.79
45.8312	242.77	45.8312	508.502	45.8312	762.175	45.8312	1010.13	45.8312	1244.65	45.8312	1502.55	45.8312	1754.62	45.8312	2005.81	45.8312	2249.41	45.8312	2493.49	45.8312	2729.42
45.8312	251.642	45.8312	512.024	45.8312	765.14	45.8312	1013.66	45.8312	1255.68	45.8312	1512.38	45.8312	1759.43	45.8312	2010.7	45.8312	2251.6	45.8312	2494.19	45.8312	2735.95
45.8313	256.409	45.8313	508.717	45.8313	760.442	45.8313	1012.36	45.8313	1257.8	45.8313	1508.76	45.8313	1752.83	45.8313	2007.52	45.8313	2249.64	45.8313	2495.52	45.8313	2746.83
45.8313	246.563	45.8313	498.298	45.8313	751.642	45.8313	1007.8	45.8313	1246.71	45.8313	1495.47	45.8313	1737	45.8313	1997.14	45.8313	2242.67	45.8313	2492.29	45.8313	2743.36
45.8313	232.354	45.8313	490.964	45.8313	747.451	45.8313	999.93	45.8313	1235.53	45.8313	1484.72	45.8313	1726.09	45.8313	1989.22	45.8313	2237.04	45.8313	2487.82	45.8313	2730.81
45.8314	229.794	45.8314	495.709	45.8314	750.136	45.8314	993.955	45.8314	1237.98	45.8314	1485.99	45.8314	1730.45	45.8314	1992.22	45.8314	2238.89	45.8314	2492.66	45.8314	2732.48
45.8314	237.816	45.8314	506.511	45.8314	753.676	45.8314	996.39	45.8314	1248.39	45.8314	1496.13	45.8314	1742.79	45.8314	2001.37	45.8314	2244.18	45.8314	2505.72	45.8314	2749.88
45.8314	243.503	45.8314	509.728	45.8314	753.654	45.8314	1002.66	45.8314	1251.55	45.8314	1503.78	45.8314	1747.94	45.8314	2004.07	45.8314	2244.21	45.8314	2510.66	45.8314	2756.97
45.8315	242.663	45.8315	503.968	45.8315	752.698	45.8315	1002.48	45.8315	1247.28	45.8315	1503.32	45.8315	1743.48	45.8315	1997.64	45.8315	2239.37	45.8315	2499.75	45.8315	2742.79
45.8315	241.548	45.8315	500.521	45.8315	753.742	45.8315	998.081	45.8315	1248.35	45.8315	1499.1	45.8315	1740.25	45.8315	1992.13	45.8315	2238.01	45.8315	2487.72	45.8315	2730.8
45.8315	243.141	45.8315	503.415	45.8315	754.422	45.8315	1001.57	45.8315	1257	45.8315	1496.8	45.8315	1743.52	45.8315	1993.94	45.8315	2242.58	45.8315	2490.42	45.8315	2741.77
45.8316	244.601	45.8316	503.151	45.8316	752.067	45.8316	1012.86	45.8316	1261.8	45.8316	1497.34	45.8316	1747.33	45.8316	1997.98	45.8316	2247.27	45.8316	2502.05	45.8316	2763.09
45.8316	245.034	45.8316	494.116	45.8316	748.009	45.8316	1017.21	45.8316	1258.27	45.8316	1499.6	45.8316	1748.55	45.8316	1999.3	45.8316	2249.49	45.8316	2506.83	45.8316	2771.96
45.8316	244.907	45.8316	484.24	45.8316	742.923	45.8316	1007.72	45.8316	1254.7	45.8316	1502.67	45.8316	1752.4	45.8316	2000.92	45.8316	2252.51	45.8316	2502.83	45.8316	2766.76
45.8317	241.341	45.8317	481.269	45.8317	735.31	45.8317	994.33	45.8317	1255.54	45.8317	1504.16	45.8317	1759.85	45.8317	2005.21	45.8317	2256.05	45.8317	2499.64	45.8317	2758.47
45.8317	234.234	45.8317	482.119	45.8317	729.054	45.8317	987.024	45.8317	1255.92	45.8317	1502.02	45.8317	1763.37	45.8317	2007.77	45.8317	2255.43	45.8317	2500.01	45.8317	2750.68
45.8317	232.566	45.8317	482.549	45.8317	732.64	45.8317	984.633	45.8317	1254.99	45.8317	1498.75	45.8317	1759.99	45.8317	2005.33	45.8317	2251.5	45.8317	2498.88	45.8317	2744.66
45.8318	243.139	45.8318	485.252	45.8318	744.144	45.8318	983.745	45.8318	1258.12	45.8318	1498.63	45.8318	1756.17	45.8318	2001.05	45.8318	2250.36	45.8318	2496.19	45.8318	2746.89
45.8318	256.836	45.8318	490.814	45.8318	748.452	45.8318	985.028	45.8318	1263.21	45.8318	1500.89	45.8318	1755.39	45.8318	1997.58	45.8318	2251.67	45.8318	2497.31	45.8318	2756.12
45.8318	258.893	45.8318	492.225	45.8318	739.083	45.8318	987.664	45.8318	1261.21	45.8318	1501.25	45.8318	1753.72	45.8318	1993.42	45.8318	2249.24	45.8318	2502.12	45.8318	2758.5
45.8319	250.787	45.8319	487.166	45.8319	730.85	45.8319	989.289	45.8319	1252.97	45.8319	1500.01	45.8319	1751.11	45.8319	1989.58	45.8319	2244.41	45.8319	2505.02	45.8319	2748.81
45.8319	248.272	45.8319	485.63	45.8319	738.12	45.8319	992.503	45.8319	1249.57	45.8319	1501.43	45.8319	1753.06	45.8319	1990.92	45.8319	2245.74	45.8319	2504.86	45.8319	2741.26
45.8319	257.464	45.8319	495.797	45.8319	752.068	45.8319	1000.32	45.8319	1253.39	45.8319	1504.85	45.8319	1757.21	45.8319	1997.67	45.8319	2252.88	45.8319	2505.96	45.8319	2746.82
45.832	267.117	45.832	510.474	45.832	755.221	45.832	1006.79	45.832	1255.13	45.832	1504.4	45.832	1754.08	45.832	2003.51	45.832	2255.08	45.832	2509.47	45.832	2755.98
45.832	267.516	45.832	516.901	45.832	748.466	45.832	1004.47	45.832	1252.09	45.832	1499.41	45.832	1745.04	45.832	2004.67	45.832	2249.62	45.832	2511.29	45.832	2756.25
45.832	262.809	45.832	513.433	45.832	745.33	45.832	998.338	45.832	1251.74	45.832	1496.63	45.832	1743.02	45.832	2002.8	45.832	2247.08	45.832	2509.03	45.832	2750.87
45.8321	259.246	45.8321	507.695	45.8321	747.193	45.8321	998.25	45.8321	1254.28	45.8321	1498.96	45.8321	1750.28	45.8321	1998.64	45.8321	2252.8	45.8321	2504.96	45.8321	2747.63
45.8321	255.436	45.8321	503.914	45.8321	744.394	45.8321	1001.26	45.8321	1250.31	45.8321	1500.55	45.8321	1753.08	45.8321	1991.56	45.8321	2257.73	45.8321	2501.73	45.8321	2744.83
45.8321	252.107	45.8321	500.988	45.8321	737.787	45.8321	997.542	45.8321	1240.66	45.8321	1497.81	45.8321	1745.11	45.8321	1985.86	45.8321	2254.74	45.8321	2499.38	45.8321	2740.75
45.8322	257.15	45.8322	499.074	45.8322	738.826	45.8322	990.812	45.8322	1239.54	45.8322	1496.33	45.8322	1738.15	45.8322	1987.21	45.8322	2249.97	45.8322	2497.02	45.8322	2741.83
45.8322	270.082	45.8322	499.955	45.8322	748.678	45.8322	994.372	45.8322	1251.09	45.8322	1500.55	45.8322	1741.4	45.8322	1992.61	45.8322	2249.93	45.8322	2494.55	45.8322	2749.14
45.8322	275.205	45.8322	503.2	45.8322	755.887	45.8322	1007.48	45.8322	1260.5	45.8322	1504.93	45.8322	1747.85	45.8322	1994.41	45.8322	2250.86	45.8322	2492.94	45.8322	2751.49
45.8323	263.535	45.8323	507.456	45.8323	756.391	45.8323	1014.16	45.8323	1256.48	45.8323	1503.08	45.8323	1749.89	45.8323	1993.89	45.8323	2249.43	45.8323	2493.76	45.8323	2744.48
45.8323	248.806	45.8323	512.403	45.8323	758.946	45.8323	1007.59	45.8323	1246.44	45.8323	1498.73	45.8323	1752.01	45.8323	1999.09	45.8323	2250.78	45.8323	2496.94	45.8323	2741.47
45.8323	246.713	45.8323	515.273	45.8323	767.374	45.8323	998.344	45.8323	1240.9	45.8323	1499.28	45.8323	1757.74	45.8323	2008.71	45.8323	2256.86	45.8323	2499.54	45.8323	2752.4
45.8324	250.976	45.8324	510.669	45.8324	772.715	45.8324	995.27	45.8324	1237.73	45.8324	1503.99	45.8324	1759.5	45.8324	2011.66	45.8324	2259.45	45.8324	2499.72	45.8324	2766.16
45.8324	247.51	45.8324	499.17	45.8324	768.327	45.8324	994.748	45.8324	1232.04	45.8324	1506.26	45.8324	1752.14	45.8324	2004.89	45.8324	2254.1	45.8324	2500.65	45.8324	2767.41
45.8324	240.332	45.8324	490.868	45.8324	760.581	45.8324	993.357	45.8324	1229.28	45.8324	1503.4	45.8324	1743.84	45.8324	1998.51	45.8324	2248.97	45.8324	2505.16	45.8324	2758.53
45.8325	242.65	45.8325	494.008	45.8325	758.604	45.8325	995.508	45.8325	1236.96	45.8325	1498.07	45.8325	1743.51	45.8325	1999.61	45.8325	2250.8	45.8325	2509.09	45.8325	2751.72
45.8325	251.495	45.8325	504.171	45.8325	762.19	45.8325	1001.99	45.8325	1250.69	45.8325	1493.77	45.8325	1748.15	45.8325	2003.06	45.8325	2254.03	45.8325	2506.81	45.8325	2750.63
45.8325	253.474	45.8325	510.562	45.8325	764.799	45.8325	1004.55	45.8325	1257.94	45.8325	1493.07	45.8325	1750.74	45.8325	2002.95	45.8325	2252.6	45.8325	2500.93	45.8325	2751.26
45.8326	249.494	45.8326	509.145	45.8326	762.011	45.8326	999.253	45.8326	1252.87	45.8326	1496.17	45.8326	1750.57	45.8326	2001.3	45.8326	2250.31	45.8326	2497.46	45.8326	2751.6
45.8326	251.354	45.8326	503.994	45.8326	753.766	45.8326	994.148	45.8326	1242.22	45.8326	1498.72	45.8326	1749.18	45.8326	2000.75	45.8326	2250.39	45.8326	2494.7	45.8326	2750.29
45.8326	257.433	45.8326	499.522	45.8326	743.912	45.8326	996.587	45.8326	1237.63	45.8326	1496.07	45.8326	1745.59	45.8326	1999.47	45.8326	2247.62	45.8326	2488.33	45.8326	2744.42
45.8327	254.142	45.8327	497.445	45.8327	739.394	45.8327	1002.5	45.8327	1243.63	45.8327	1491.02	45.8327	1741.19	45.8327	1998.2	45.8327	2240.5	45.8327	2484.01	45.8327	2736.2
45.8327	241.216	45.8327	498.673	45.8327	744.165	45.8327	1004.93	45.8327	1252.4	45.8327	1491.11	45.8327	1740.73	45.8327	2001.92	45.8327	2238.27	45.8327	2490.41	45.8327	2733.35
45.8327	234.889	45.8327	502.686	45.8327	752.601	45.8327	1004.87	45.8327	1253.02	45.8327	1497.74	45.8327	1744.58	45.8327	2009.89	45.8327	2245.8	45.8327	2501.83	45.8327	2737.77
45.8328	243.069	45.8328	506.662	45.8328	754.919	45.8328	1007.05	45.8328	1246.3	45.8328	1504.39	45.8328	1748.42	45.8328	2014.04	45.8328	2253.59	45.8328	2503.93	45.8328	2743.09
45.8328	254.577	45.8328	508.74	45.8328	750.199	45.8328	1011.21	45.8328	1243.77	45.8328	1506.25	45.8328	1751.66	45.8328	2011.28	45.8328	2252.8	45.8328	2496.89	45.8328	2746.39
45.8328	257.311	45.8328	509.958	45.8328	747.403	45.8328	1013.26	45.8328	1249.69	45.8328	1504.78	45.8328	1756.89	45.8328	2007.55	45.8328	2248.36	45.8328	2495.37	45.8328	2751.25
45.8329	253.511	45.8329	511.085	45.8329	751.875	45.8329	1011.02	45.8329	1254.59	45.8329	1503.03	45.8329	1761.03	45.8329	2006.51	45.8329	2247.57	45.8329	2504	45.8329	2757.06
45.8329	251.963	45.8329	511.266	45.8329	758.169	45.8329	1006.46	45.8329	1252.47	45.8329	1502.62	45.8329	1758.37	45.8329	2004.91	45.8329	2247.9	45.8329	2510.31	45.8329	2757.82
45.8329	254.545	45.8329	511.01	45.8329	759.173	45.8329	1004.77	45.8329	1251.85	45.8329	1504.92	45.8329	1752.55	45.8329	2001.99	45.8329	2245.83	45.8329	2505.71	45.8329	2754.19
45.833	255.679	45.833	511.217	45.833	755.207	45.833	1009.84	45.833	1259.88	45.833	1509.23	45.833	1752.87	45.833	2001.72	45.833	2245.92	45.833	2497.5	45.833	2754.07
45.833	250.849	45.833	508.633	45.833	750.124	45.833	1017.12	45.833	1267.68	45.833	1511.06	45.833	1758.54	45.833	2002.78	45.833	2251.08	45.833	2494.81	45.833	2758.23
45.833	242.845	45.833	499.796	45.833	745.126	45.833	1015.91	45.833	1264.89	45.833	1507.53	45.833	1759.36	45.833	1998.72	45.833	2254.66	45.833	2496.27	45.833	2758.17
45.8331	239.586	45.8331	490.358	45.8331	741.079	45.8331	1003.91	45.8331	1258.02	45.8331	1502.22	45.8331	1752.77	45.8331	1991.02	45.8331	2251.39	45.8331	2496.89	45.8331	2751.08
45.8331	244.717	45.8331	490.652	45.8331	740.638	45.8331	992.767	45.8331	1258.76	45.8331	1499.47	45.8331	1747.28	45.8331	1989.79	45.8331	2246.46	45.8331	2496.11	45.8331	2744.75
45.8331	252.314	45.8331	499.545	45.8331	743.075	45.8331	991.837	45.8331	1262.91	45.8331	1497.56	45.8331	1747.75	45.8331	1997.48	45.8331	2246.19	45.8331	2495.09	45.8331	2744.74
45.8332	255.066	45.8332	503.679	45.8332	743.191	45.8332	995.282	45.8332	1258.22	45.8332	1493.41	45.8332	1750.02	45.8332	2004.29	45.8332	2249.01	45.8332	2494.61	45.8332	2748.14
45.8332	254.183	45.8332	496.777	45.8332	740.464	45.8332	994.144	45.8332	1247.07	45.8332	1490.08	45.8332	1751.59	45.8332	2003.95	45.8332	2251.89	45.8332	2497.22	45.8332	2752.01
45.8332	254.179	45.8332	488.395	45.8332	742.248	45.8332	991.624	45.8332	1243.44	45.8332	1492.85	45.8332	1755.02	45.8332	2002.03	45.8332	2255.88	45.8332	2504.03	45.8332	2756.42
45.8333	252.696	45.8333	488.148	45.8333	751.405	45.8333	994.81	45.8333	1250.07	45.8333	1500.25	45.8333	1758.92	45.8333	2004.06	45.8333	2259.95	45.8333	2509.87	45.8333	2757.98
45.8333	246.104	45.8333	492.285	45.8333	758.12	45.8333	1000.08	45.8333	1254.73	45.8333	1505.23	45.8333	1757.69	45.8333	2006.78	45.8333	2259.42	45.8333	2509.4	45.8333	2752.87
45.8333	240.42	45.8333	492.523	45.8333	752.73	45.8333	999.386	45.8333	1249.4	45.8333	1504.07	45.8333	1751.69	45.8333	2006.12	45.8333	2254.8	45.8333	2506	45.8333	2747.1
45.8334	242.938	45.8334	488.453	45.8334	740.716	45.8334	993.848	45.8334	1240	45.8334	1499.09	45.8334	1746.61	45.8334	2003.43	45.8334	2252.25	45.8334	2506.29	45.8334	2750.6
45.8334	246.87	45.8334	484.235	45.8334	735.07	45.8334	989.476	45.8334	1235.65	45.8334	1494.14	45.8334	1742.72	45.8334	1999.76	45.8334	2252.02	45.8334	2508.67	45.8334	2759.73
45.8334	240.587	45.8334	481.03	45.8334	738.297	45.8334	986.593	45.8334	1238.72	45.8334	1491.91	45.8334	1736.54	45.8334	1993.43	45.8334	2247.54	45.8334	2506.14	45.8334	2759.92
45.8335	229.787	45.8335	478.788	45.8335	742.412	45.8335	984.118	45.8335	1246.4	45.8335	1494.2	45.8335	1732.3	45.8335	1986.96	45.8335	2239.27	45.8335	2498.68	45.8335	2747.91
45.8335	231.582	45.8335	479.138	45.8335	743.359	45.8335	986.214	45.8335	1254.3	45.8335	1500.15	45.8335	1737.95	45.8335	1986.66	45.8335	2237.2	45.8335	2493.65	45.8335	2737.17
45.8335	245.826	45.8335	482.373	45.8335	744.338	45.8335	994.065	45.8335	1257.79	45.8335	1504.88	45.8335	1749.51	45.8335	1992.06	45.8335	2245.02	45.8335	2494.87	45.8335	2737.58
45.8336	252.712	45.8336	487.16	45.8336	746.597	45.8336	999.873	45.8336	1255.71	45.8336	1504.32	45.8336	1753.84	45.8336	1995.33	45.8336	2253.39	45.8336	2498.73	45.8336	2743.45
45.8336	243.67	45.8336	494.468	45.8336	747.766	45.8336	999.613	45.8336	1252.05	45.8336	1500.86	45.8336	1748.74	45.8336	1993.68	45.8336	2254.24	45.8336	2500.91	45.8336	2746.36
45.8336	234.742	45.8336	504.767	45.8336	748.681	45.8336	1001.65	45.8336	1250.06	45.8336	1500.18	45.8336	1745.94	45.8336	1992.76	45.8336	2251.5	45.8336	2500.76	45.8336	2747.24
45.8337	240.518	45.8337	511.662	45.8337	751.924	45.8337	1010.97	45.8337	1247.98	45.8337	1503.17	45.8337	1751.45	45.8337	1995.45	45.8337	2251.87	45.8337	2499.57	45.8337	2749.13
45.8337	252.766	45.8337	507.858	45.8337	754.197	45.8337	1016.03	45.8337	1245.07	45.8337	1505.56	45.8337	1757.05	45.8337	1997.33	45.8337	2253.81	45.8337	2498.87	45.8337	2749.2
45.8337	256.677	45.8337	498.113	45.8337	749.976	45.8337	1005.85	45.8337	1246.48	45.8337	1505.16	45.8337	1755.23	45.8337	1995.81	45.8337	2251.83	45.8337	2499.59	45.8337	2744.64
45.8338	253.319	45.8338	495.69	45.8338	742.488	45.8338	990.209	45.8338	1255.02	45.8338	1504.18	45.8338	1749.71	45.8338	1993.93	45.8338	2245.17	45.8338	2499.91	45.8338	2738.7
45.8338	252.419	45.8338	503.776	45.8338	741.344	45.8338	986.577	45.8338	1263.3	45.8338	1503.97	45.8338	1746.16	45.8338	1992.96	45.8338	2237.77	45.8338	2496.73	45.8338	2735.98
45.8338	254.2	45.8338	510.937	45.8338	748.653	45.8338	994.368	45.8338	1262.3	45.8338	1503.04	45.8338	1743.98	45.8338	1990.75	45.8338	2234.42	45.8338	2492.06	45.8338	2737.65
45.8339	252.281	45.8339	508.371	45.8339	756.187	45.8339	998.963	45.8339	1254.09	45.8339	1501.41	45.8339	1742.54	45.8339	1989.22	45.8339	2238.67	45.8339	2493.3	45.8339	2743.78
45.8339	247.186	45.8339	501.329	45.8339	757.502	45.8339	996.01	45.8339	1248.16	45.8339	1501.48	45.8339	1745.68	45.8339	1994.07	45.8339	2249.66	45.8339	2502.96	45.8339	2753.63
45.8339	245.12	45.8339	498.697	45.8339	755.527	45.8339	995.206	45.8339	1248.37	45.8339	1503.16	45.8339	1754.3	45.8339	2004.8	45.8339	2260.45	45.8339	2512.96	45.8339	2762.63
45.834	248.086	45.834	500.851	45.834	756.428	45.834	1002.51	45.834	1250.75	45.834	1503.07	45.834	1762.21	45.834	2013.26	45.834	2264.4	45.834	2514.78	45.834	2765.63
45.834	253.488	45.834	503.627	45.834	760.918	45.834	1012.66	45.834	1251.08	45.834	1500.31	45.834	1763.54	45.834	2013.54	45.834	2261.76	45.834	2510.36	45.834	2763.2
45.834	258.693	45.834	505.736	45.834	763.335	45.834	1018.05	45.834	1247.67	45.834	1497.68	45.834	1758.71	45.834	2006.86	45.834	2255.78	45.834	2506.24	45.834	2758.95
45.8341	260.502	45.8341	505.901	45.8341	757.995	45.8341	1014.82	45.8341	1240.48	45.8341	1495.79	45.8341	1751.14	45.8341	1997.54	45.8341	2246.86	45.8341	2502.23	45.8341	2753.35
45.8341	256.278	45.8341	500.494	45.8341	747.063	45.8341	1003.44	45.8341	1233.83	45.8341	1491.72	45.8341	1744.12	45.8341	1990.96	45.8341	2237.32	45.8341	2494.67	45.8341	2746.96
45.8341	249.929	45.8341	490.93	45.8341	740.725	45.8341	991.064	45.8341	1234.87	45.8341	1485.53	45.8341	1740.87	45.8341	1992.54	45.8341	2235.55	45.8341	2487.16	45.8341	2745.3
45.8342	249.992	45.8342	486.598	45.8342	745.457	45.8342	987.219	45.8342	1242.51	45.8342	1482.22	45.8342	1741.73	45.8342	2001.15	45.8342	2245.32	45.8342	2487.34	45.8342	2751.3
45.8342	258.41	45.8342	493.568	45.8342	754.412	45.8342	990.614	45.8342	1244.64	45.8342	1484.47	45.8342	1742.41	45.8342	2007.09	45.8342	2256.6	45.8342	2494.17	45.8342	2757.71
45.8342	268.011	45.8342	506.219	45.8342	756.524	45.8342	989.871	45.8342	1235.17	45.8342	1488.82	45.8342	1740.97	45.8342	2004.79	45.8342	2257.92	45.8342	2498.96	45.8342	2756.94
45.8343	272.551	45.8343	515.823	45.8343	752.371	45.8343	983.384	45.8343	1226.34	45.8343	1491.96	45.8343	1742.64	45.8343	2002.47	45.8343	2253.08	45.8343	2498.78	45.8343	2753.72
45.8343	271.685	45.8343	520.809	45.8343	750.841	45.8343	984.36	45.8343	1232.68	45.8343	1495.32	45.8343	1750.4	45.8343	2009.44	45.8343	2253.76	45.8343	2498.73	45.8343	2756.74
45.8343	266.312	45.8343	522.627	45.8343	752.595	45.8343	997.746	45.8343	1248.99	45.8343	1500.13	45.8343	1756.79	45.8343	2019.78	45.8343	2260	45.8343	2500.29	45.8343	2762.76
45.8344	258.31	45.8344	519.266	45.8344	750.37	45.8344	1009.14	45.8344	1257.84	45.8344	1503.15	45.8344	1754.64	45.8344	2020.43	45.8344	2261.3	45.8344	2498.5	45.8344	2761.37
45.8344	254.082	45.8344	510.775	45.8344	745.318	45.8344	1008.25	45.8344	1254.95	45.8344	1501.34	45.8344	1749.49	45.8344	2010.78	45.8344	2254.39	45.8344	2492.82	45.8344	2752.14
45.8344	257.887	45.8344	504.71	45.8344	747.718	45.8344	1005.55	45.8344	1252.25	45.8344	1497.22	45.8344	1750.14	45.8344	2001.82	45.8344	2247.13	45.8344	2490.32	45.8344	2744.29
45.8345	262.41	45.8345	507.477	45.8345	758.92	45.8345	1011.15	45.8345	1256.88	45.8345	1496.25	45.8345	1753.94	45.8345	1999.37	45.8345	2245.49	45.8345	2494.29	45.8345	2741.83
45.8345	256.968	45.8345	514.784	45.8345	767.258	45.8345	1015.44	45.8345	1262.25	45.8345	1501.2	45.8345	1754.14	45.8345	2000.03	45.8345	2247.53	45.8345	2499.05	45.8345	2741.04
45.8345	244.232	45.8345	517.596	45.8345	765.571	45.8345	1008.04	45.8345	1262.15	45.8345	1509.94	45.8345	1753.93	45.8345	2000.54	45.8345	2249.56	45.8345	2499.82	45.8345	2741.05
45.8346	236.97	45.8346	513.146	45.8346	758.981	45.8346	999.313	45.8346	1259.95	45.8346	1515.93	45.8346	1758.14	45.8346	1999.85	45.8346	2249.19	45.8346	2499.21	45.8346	2744.36
45.8346	238.545	45.8346	504.621	45.8346	752.182	45.8346	1002.67	45.8346	1259.34	45.8346	1512.62	45.8346	1759.34	45.8346	1995.62	45.8346	2244.53	45.8346	2499.88	45.8346	2747.66
45.8346	239.204	45.8346	495.66	45.8346	743.928	45.8346	1010.05	45.8346	1257.47	45.8346	1501.72	45.8346	1749.75	45.8346	1989.11	45.8346	2238.52	45.8346	2499.56	45.8346	2744.76
45.8347	232.981	45.8347	490.277	45.8347	737.838	45.8347	1006.21	45.8347	1252.69	45.8347	1494.41	45.8347	1739.71	45.8347	1988.53	45.8347	2239.74	45.8347	2497.8	45.8347	2738.96
45.8347	226.249	45.8347	491.645	45.8347	742.433	45.8347	995.549	45.8347	1249.71	45.8347	1498.35	45.8347	1744.2	45.8347	1997.12	45.8347	2250.59	45.8347	2499.35	45.8347	2740.83
45.8347	226.501	45.8347	496.178	45.8347	754.666	45.8347	993.54	45.8347	1251.46	45.8347	1507.06	45.8347	1756.85	45.8347	2004.56	45.8347	2260.18	45.8347	2505.55	45.8347	2751.57
45.8348	232.537	45.8348	496.022	45.8348	759.02	45.8348	1000.85	45.8348	1253.65	45.8348	1509.46	45.8348	1758.93	45.8348	2001.42	45.8348	2258.5	45.8348	2509.75	45.8348	2759.46
45.8348	238.994	45.8348	491.011	45.8348	749.594	45.8348	1006.11	45.8348	1252.31	45.8348	1505.52	45.8348	1749.89	45.8348	1994.09	45.8348	2251.05	45.8348	2506.9	45.8348	2756.27
45.8348	243.008	45.8348	488.841	45.8348	738.445	45.8348	1006.4	45.8348	1249.51	45.8348	1503.19	45.8348	1746.19	45.8348	1993.37	45.8348	2248.67	45.8348	2501.5	45.8348	2748.05
45.8349	244.381	45.8349	490.395	45.8349	736.157	45.8349	1006.5	45.8349	1248.08	45.8349	1504.38	45.8349	1752.17	45.8349	1997.43	45.8349	2250.5	45.8349	2500.55	45.8349	2745.74
45.8349	245.171	45.8349	487.528	45.8349	739.365	45.8349	1005.32	45.8349	1247.48	45.8349	1504.89	45.8349	1755.89	45.8349	1999.43	45.8349	2249.65	45.8349	2503.74	45.8349	2751.42
45.8349	249.129	45.8349	480.061	45.8349	743.109	45.8349	999.812	45.8349	1247.93	45.8349	1504.48	45.8349	1753.6	45.8349	2001.53	45.8349	2248.08	45.8349	2505.91	45.8349	2757.66
45.835	256.148	45.835	479.94	45.835	748.983	45.835	994.807	45.835	1251.32	45.835	1505.77	45.835	1754.31	45.835	2006.99	45.835	2251.89	45.835	2505.39	45.835	2756.91
45.835	260.038	45.835	490.974	45.835	754.727	45.835	994.706	45.835	1255.48	45.835	1506.38	45.835	1758.52	45.835	2009.04	45.835	2257.68	45.835	2504.97	45.835	2749.97
45.835	258.228	45.835	499.951	45.835	752.869	45.835	994.487	45.835	1255.54	45.835	1503.21	45.835	1755.66	45.835	2003.41	45.835	2258.02	45.835	2507	45.835	2746.08
45.8351	258.456	45.8351	497.786	45.8351	746.32	45.8351	991.445	45.8351	1252.87	45.8351	1500.92	45.8351	1746.09	45.8351	2000.2	45.8351	2254.79	45.8351	2510.58	45.8351	2752.13
45.8351	266.503	45.8351	494.327	45.8351	747.628	45.8351	993.647	45.8351	1254.12	45.8351	1504.75	45.8351	1743.15	45.8351	2006.61	45.8351	2253.36	45.8351	2512.43	45.8351	2761.68
45.8351	273.043	45.8351	500.308	45.8351	756.286	45.8351	1004.16	45.8351	1259.63	45.8351	1509.06	45.8351	1749.06	45.8351	2010.56	45.8351	2250.47	45.8351	2509.79	45.8351	2761.55
45.8352	265.509	45.8352	508.893	45.8352	756.4	45.8352	1011.5	45.8352	1261.84	45.8352	1505.3	45.8352	1750.76	45.8352	2000.62	45.8352	2242.51	45.8352	2504.04	45.8352	2751.27
45.8352	249.176	45.8352	508.618	45.8352	744.592	45.8352	1008.93	45.8352	1257.2	45.8352	1497.39	45.8352	1744.45	45.8352	1989.15	45.8352	2238.45	45.8352	2499.91	45.8352	2745.06
45.8352	241.632	45.8352	502.163	45.8352	738.969	45.8352	1006.72	45.8352	1250.57	45.8352	1495.99	45.8352	1742.82	45.8352	1993.66	45.8352	2247.51	45.8352	2499.06	45.8352	2749.77
45.8353	247.342	45.8353	498.348	45.8353	749.772	45.8353	1011.09	45.8353	1246.33	45.8353	1501.01	45.8353	1751.26	45.8353	2006.33	45.8353	2260.52	45.8353	2497.65	45.8353	2754.29
45.8353	253.105	45.8353	496.478	45.8353	762.023	45.8353	1010	45.8353	1243.82	45.8353	1503.49	45.8353	1757.58	45.8353	2006.59	45.8353	2261.48	45.8353	2493.82	45.8353	2749.24
45.8353	250.558	45.8353	492.637	45.8353	760.529	45.8353	996.564	45.8353	1242.77	45.8353	1501.85	45.8353	1753.4	45.8353	1994.91	45.8353	2252.62	45.8353	2492.52	45.8353	2743.03
45.8354	247.654	45.8354	491.881	45.8354	752.927	45.8354	987.118	45.8354	1244.53	45.8354	1502.33	45.8354	1747.5	45.8354	1989.52	45.8354	2248.96	45.8354	2497.14	45.8354	2746.03
45.8354	252.183	45.8354	499.962	45.8354	752.799	45.8354	996.303	45.8354	1247.48	45.8354	1505.16	45.8354	1748.56	45.8354	1995.06	45.8354	2252.5	45.8354	2501.64	45.8354	2751.65
45.8354	257.495	45.8354	510.435	45.8354	756.64	45.8354	1011.24	45.8354	1249.21	45.8354	1503.47	45.8354	1750.88	45.8354	1998.99	45.8354	2251.41	45.8354	2498.46	45.8354	2747.83
45.8355	253.767	45.8355	513.175	45.8355	753.775	45.8355	1011.01	45.8355	1251.38	45.8355	1495.54	45.8355	1746.61	45.8355	1996.04	45.8355	2242.9	45.8355	2489.97	45.8355	2737.15
45.8355	244.111	45.8355	509.519	45.8355	746.071	45.8355	997.343	45.8355	1255.05	45.8355	1487.13	45.8355	1739.23	45.8355	1993.96	45.8355	2237.3	45.8355	2484.41	45.8355	2731.02
45.8355	239.428	45.8355	507.264	45.8355	742.443	45.8355	986.85	45.8355	1254.9	45.8355	1482.71	45.8355	1736.14	45.8355	1995.85	45.8355	2239.58	45.8355	2484.36	45.8355	2732.22
45.8356	242.471	45.8356	506.691	45.8356	743.468	45.8356	985.405	45.8356	1247.84	45.8356	1482.97	45.8356	1738.13	45.8356	1996.3	45.8356	2243.83	45.8356	2486.67	45.8356	2736.06
45.8356	246.106	45.8356	503.03	45.8356	744.175	45.8356	987.967	45.8356	1241.97	45.8356	1488.04	45.8356	1742.76	45.8356	1994.65	45.8356	2246.32	45.8356	2489.73	45.8356	2740.75
45.8356	245.041	45.8356	497.579	45.8356	744.158	45.8356	992.472	45.8356	1245.77	45.8356	1494.78	45.8356	1748.93	45.8356	1995.64	45.8356	2248.73	45.8356	2493.45	45.8356	2745.7
45.8357	241.788	45.8357	495.327	45.8357	745.037	45.8357	998.137	45.8357	1253.41	45.8357	1496.03	45.8357	1753.51	45.8357	1998.45	45.8357	2249.4	45.8357	2495.93	45.8357	2747.62
45.8357	241.167	45.8357	495.45	45.8357	744.893	45.8357	999.428	45.8357	1253.66	45.8357	1490.25	45.8357	1751.93	45.8357	1998.75	45.8357	2245.64	45.8357	2496.64	45.8357	2747.2
45.8357	243.846	45.8357	493.656	45.8357	742.501	45.8357	993.828	45.8357	1248	45.8357	1485.76	45.8357	1745.75	45.8357	1998.14	45.8357	2242.2	45.8357	2498.44	45.8357	2750.56
45.8358	246.047	45.8358	490.557	45.8358	740.67	45.8358	986.916	45.8358	1245.44	45.8358	1487.82	45.8358	1742.16	45.8358	1999.67	45.8358	2244.55	45.8358	2501.55	45.8358	2757.42
45.8358	243.793	45.8358	489.758	45.8358	741.063	45.8358	982.652	45.8358	1244.34	45.8358	1490.38	45.8358	1744.23	45.8358	1999.99	45.8358	2248.22	45.8358	2501.68	45.8358	2759.38
45.8358	238.072	45.8358	491.094	45.8358	742.184	45.8358	979.614	45.8358	1236.14	45.8358	1488.45	45.8358	1749.01	45.8358	1997.46	45.8358	2247.78	45.8358	2498.7	45.8358	2755.56
45.8359	235.609	45.8359	492.326	45.8359	744.013	45.8359	980.454	45.8359	1224.23	45.8359	1488.07	45.8359	1754.42	45.8359	1998.76	45.8359	2248.74	45.8359	2498.62	45.8359	2756.01
45.8359	241.2	45.8359	493.806	45.8359	747.505	45.8359	990.205	45.8359	1222.11	45.8359	1494.12	45.8359	1759.38	45.8359	2005.51	45.8359	2256.06	45.8359	2502.21	45.8359	2763.37
45.8359	249.627	45.8359	496.019	45.8359	750.279	45.8359	1002.12	45.8359	1232.76	45.8359	1500.07	45.8359	1759.33	45.8359	2006.09	45.8359	2260.43	45.8359	2502.02	45.8359	2766.06
45.836	251.339	45.836	496.747	45.836	750.677	45.836	1002.84	45.836	1245.31	45.836	1500.49	45.836	1751.57	45.836	1994.61	45.836	2252.64	45.836	2496.64	45.836	2757.48
45.836	246.949	45.836	495.255	45.836	753.015	45.836	995.293	45.836	1252.65	45.836	1501.57	45.836	1743.07	45.836	1985.02	45.836	2242.04	45.836	2495.82	45.836	2747.74
45.836	247.366	45.836	494.845	45.836	759.62	45.836	997.09	45.836	1257.44	45.836	1507.36	45.836	1742.3	45.836	1990.48	45.836	2242.56	45.836	2503.79	45.836	2747.66
45.8361	256.083	45.8361	497.41	45.8361	762.64	45.8361	1011.66	45.8361	1259.97	45.8361	1508.97	45.8361	1746.23	45.8361	2001.87	45.8361	2249.83	45.8361	2510.65	45.8361	2753.76
45.8361	261.786	45.8361	500.159	45.8361	755.104	45.8361	1021.46	45.8361	1255.52	45.8361	1501.3	45.8361	1747.02	45.8361	2004.58	45.8361	2251.23	45.8361	2509.72	45.8361	2757.59
45.8361	256.076	45.8361	500.94	45.8361	744.778	45.8361	1016.29	45.8361	1246.81	45.8361	1496.52	45.8361	1747.59	45.8361	2003.03	45.8361	2248.87	45.8361	2509.4	45.8361	2758.66
45.8362	248.507	45.8362	502.127	45.8362	744.035	45.8362	1007.34	45.8362	1244.81	45.8362	1504.81	45.8362	1755.69	45.8362	2008.61	45.8362	2252.39	45.8362	2516.02	45.8362	2760.16
45.8362	252.484	45.8362	506.526	45.8362	750.964	45.8362	1005.19	45.8362	1252.56	45.8362	1515.01	45.8362	1765.97	45.8362	2015.44	45.8362	2257.94	45.8362	2519.44	45.8362	2760.68
45.8362	263.735	45.8362	513.547	45.8362	754.774	45.8362	1004.63	45.8362	1260.52	45.8362	1512.91	45.8362	1765.6	45.8362	2011.07	45.8362	2255.69	45.8362	2510.18	45.8362	2757.97
45.8363	267.06	45.8363	520.779	45.8363	755.176	45.8363	1001.36	45.8363	1262.24	45.8363	1506.4	45.8363	1756.81	45.8363	2001.28	45.8363	2250.62	45.8363	2498.22	45.8363	2753.99
45.8363	260.495	45.8363	525.287	45.8363	759.949	45.8363	1003.52	45.8363	1262.43	45.8363	1511.16	45.8363	1754.89	45.8363	2000.88	45.8363	2254.34	45.8363	2497.9	45.8363	2750.8
45.8363	257.16	45.8363	523.809	45.8363	766.073	45.8363	1013.82	45.8363	1264.34	45.8363	1521.64	45.8363	1761.82	45.8363	2006.81	45.8363	2262.39	45.8363	2504.69	45.8363	2747.29
45.8364	262.876	45.8364	516.969	45.8364	761.655	45.8364	1018.34	45.8364	1261.46	45.8364	1519.96	45.8364	1761.87	45.8364	2004.06	45.8364	2260.71	45.8364	2504.32	45.8364	2743.74
45.8364	267.124	45.8364	511.776	45.8364	748.003	45.8364	1007.72	45.8364	1249.98	45.8364	1507.06	45.8364	1748.61	45.8364	1993.5	45.8364	2250.14	45.8364	2496.47	45.8364	2743.36
45.8364	260.607	45.8364	513.092	45.8364	742.044	45.8364	994.462	45.8364	1239.3	45.8364	1500.82	45.8364	1737.16	45.8364	1990.43	45.8364	2244.3	45.8364	2492	45.8364	2746.17
45.8365	249.179	45.8365	514.487	45.8365	751.557	45.8365	993.943	45.8365	1240.65	45.8365	1506.48	45.8365	1740.61	45.8365	1997.62	45.8365	2246.83	45.8365	2493.4	45.8365	2747.94
45.8365	243.685	45.8365	506.332	45.8365	763.145	45.8365	1001.49	45.8365	1251.79	45.8365	1511.63	45.8365	1750.81	45.8365	2002.58	45.8365	2249.87	45.8365	2494.82	45.8365	2747.77
45.8365	245.545	45.8365	491.53	45.8365	762.151	45.8365	1003.46	45.8365	1260.97	45.8365	1509.5	45.8365	1753.56	45.8365	2000.98	45.8365	2251.63	45.8365	2496.22	45.8365	2749.7
45.8366	249.389	45.8366	482.565	45.8366	751.959	45.8366	999.615	45.8366	1261.4	45.8366	1506.03	45.8366	1749.72	45.8366	2001.49	45.8366	2256.59	45.8366	2501.06	45.8366	2754.03
45.8366	252.497	45.8366	483.135	45.8366	745.186	45.8366	998.68	45.8366	1255.67	45.8366	1504.04	45.8366	1749.18	45.8366	2006.16	45.8366	2261.36	45.8366	2504.64	45.8366	2754.77
45.8366	254.804	45.8366	485.13	45.8366	746.051	45.8366	1000.81	45.8366	1250.1	45.8366	1499.73	45.8366	1753.72	45.8366	2006.42	45.8366	2258.47	45.8366	2500.28	45.8366	2749.37
45.8367	255.486	45.8367	485.514	45.8367	750.273	45.8367	1000.37	45.8367	1249.33	45.8367	1494.66	45.8367	1756.82	45.8367	2001.05	45.8367	2251.87	45.8367	2493.15	45.8367	2743.57
45.8367	255.394	45.8367	491.903	45.8367	754.166	45.8367	999.226	45.8367	1252.93	45.8367	1494.2	45.8367	1754.76	45.8367	1999.34	45.8367	2251.5	45.8367	2493.47	45.8367	2742.24
45.8367	257.337	45.8367	505.868	45.8367	755.501	45.8367	1002.56	45.8367	1255.52	45.8367	1495.25	45.8367	1749.5	45.8367	2003.42	45.8367	2255.1	45.8367	2499.66	45.8367	2742.92
45.8368	259.103	45.8368	514.628	45.8368	752.02	45.8368	1006.94	45.8368	1254.1	45.8368	1491.86	45.8368	1744.73	45.8368	2004.67	45.8368	2251.97	45.8368	2502.24	45.8368	2742.91
45.8368	253.317	45.8368	508.598	45.8368	746.105	45.8368	1005.64	45.8368	1253.63	45.8368	1489.03	45.8368	1743.8	45.8368	2000.86	45.8368	2242.83	45.8368	2500.26	45.8368	2744.62
45.8368	240.321	45.8368	496.051	45.8368	744.636	45.8368	1000.68	45.8368	1258.59	45.8368	1494.35	45.8368	1747.18	45.8368	2000.1	45.8368	2238.97	45.8368	2499.74	45.8368	2748.34
45.8369	233.367	45.8369	490.262	45.8369	748.87	45.8369	997.574	45.8369	1262.33	45.8369	1501.18	45.8369	1749.9	45.8369	2004.66	45.8369	2242.78	45.8369	2500.13	45.8369	2747.71
45.8369	242.025	45.8369	491.548	45.8369	751.784	45.8369	994.319	45.8369	1255.81	45.8369	1498.25	45.8369	1747.38	45.8369	2006.63	45.8369	2245.22	45.8369	2497.11	45.8369	2739.82
45.8369	256.489	45.8369	492.433	45.8369	749.913	45.8369	987.876	45.8369	1243.88	45.8369	1490.49	45.8369	1743.9	45.8369	2003.86	45.8369	2243.11	45.8369	2494.65	45.8369	2732.49
45.837	258.763	45.837	491.956	45.837	748.541	45.837	985.188	45.837	1239.12	45.837	1491.68	45.837	1747.2	45.837	2004.37	45.837	2243.54	45.837	2499.07	45.837	2733.99
45.837	245.827	45.837	493.475	45.837	750.335	45.837	993.86	45.837	1241.73	45.837	1500.85	45.837	1755.03	45.837	2010.36	45.837	2249.49	45.837	2504.95	45.837	2742.34
45.837	231.248	45.837	495.07	45.837	749.801	45.837	1007.05	45.837	1241.66	45.837	1505.03	45.837	1757.48	45.837	2012.64	45.837	2254.46	45.837	2502.95	45.837	2751.56
45.8371	226.193	45.8371	493.339	45.8371	745.092	45.8371	1011.44	45.8371	1239.11	45.8371	1501.16	45.8371	1753.25	45.8371	2006.37	45.8371	2253.86	45.8371	2497.61	45.8371	2760.48
45.8371	229.899	45.8371	491.653	45.8371	743.661	45.8371	1006.52	45.8371	1244.19	45.8371	1497.3	45.8371	1751.28	45.8371	1999.04	45.8371	2250.87	45.8371	2500.47	45.8371	2767.3
45.8371	238.306	45.8371	494.886	45.8371	748.973	45.8371	1003.18	45.8371	1255.59	45.8371	1495.83	45.8371	1754.48	45.8371	1997.16	45.8371	2248.74	45.8371	2508.96	45.8371	2764.84
45.8372	249.882	45.8372	500.377	45.8372	753.379	45.8372	1006.34	45.8372	1259.52	45.8372	1492.81	45.8372	1754.95	45.8372	1997.07	45.8372	2246.77	45.8372	2510.24	45.8372	2751.8
45.8372	259.905	45.8372	502.345	45.8372	751.665	45.8372	1010.69	45.8372	1252.73	45.8372	1490.69	45.8372	1748.88	45.8372	1994.15	45.8372	2245.38	45.8372	2503.61	45.8372	2740.48
45.8372	260.032	45.8372	500.782	45.8372	749.327	45.8372	1011.1	45.8372	1247.65	45.8372	1494.93	45.8372	1743.45	45.8372	1990.32	45.8372	2246.77	45.8372	2500.26	45.8372	2742.14
45.8373	249.726	45.8373	499.136	45.8373	749.914	45.8373	1006.96	45.8373	1250.38	45.8373	1500.82	45.8373	1744.11	45.8373	1987.86	45.8373	2249.42	45.8373	2502.01	45.8373	2751.76
45.8373	240.266	45.8373	498.23	45.8373	747.812	45.8373	999.498	45.8373	1252.24	45.8373	1499.06	45.8373	1746.76	45.8373	1985.64	45.8373	2249.53	45.8373	2499.42	45.8373	2757.78
45.8373	240.917	45.8373	498.058	45.8373	741.722	45.8373	992.797	45.8373	1248.26	45.8373	1491.97	45.8373	1747.24	45.8373	1984.97	45.8373	2248.4	45.8373	2491.71	45.8373	2758.86
45.8374	247.317	45.8374	499.806	45.8374	740.363	45.8374	992.652	45.8374	1245.83	45.8374	1490.56	45.8374	1747.66	45.8374	1989.09	45.8374	2250.98	45.8374	2489.41	45.8374	2759.57
45.8374	249.853	45.8374	501.714	45.8374	745.63	45.8374	997.353	45.8374	1248.49	45.8374	1497.21	45.8374	1748.84	45.8374	1994.71	45.8374	2256.71	45.8374	2494.8	45.8374	2758.24
45.8374	247.302	45.8374	499.838	45.8374	746.128	45.8374	996.912	45.8374	1248.17	45.8374	1503.74	45.8374	1747.19	45.8374	1994.21	45.8374	2259.07	45.8374	2497.75	45.8374	2752.01
45.8375	244.627	45.8375	496.034	45.8375	737.825	45.8375	988.606	45.8375	1240.91	45.8375	1504.59	45.8375	1742.95	45.8375	1988.31	45.8375	2254.92	45.8375	2494.72	45.8375	2746.78
45.8375	243.128	45.8375	496.705	45.8375	734.115	45.8375	983.302	45.8375	1235.47	45.8375	1501.56	45.8375	1741.78	45.8375	1985.94	45.8375	2248.21	45.8375	2494.85	45.8375	2749.07
45.8375	242.132	45.8375	501.375	45.8375	743.18	45.8375	987.851	45.8375	1238.63	45.8375	1497.42	45.8375	1744.86	45.8375	1990.19	45.8375	2243.93	45.8375	2502.11	45.8375	2754.54
45.8376	245.514	45.8376	502.959	45.8376	752.554	45.8376	993.247	45.8376	1244.88	45.8376	1494.25	45.8376	1746.66	45.8376	1994.62	45.8376	2243.6	45.8376	2506.99	45.8376	2756.03
45.8376	255.412	45.8376	501.316	45.8376	750.196	45.8376	991.288	45.8376	1247.54	45.8376	1495.35	45.8376	1744.79	45.8376	1994.93	45.8376	2245.9	45.8376	2502.29	45.8376	2755.03
45.8376	263.158	45.8376	503.888	45.8376	744.466	45.8376	990.132	45.8376	1248.07	45.8376	1500.8	45.8376	1742.98	45.8376	1993.83	45.8376	2247.17	45.8376	2494.13	45.8376	2754.3
45.8377	259.243	45.8377	510.409	45.8377	747.792	45.8377	999.332	45.8377	1248.46	45.8377	1504.51	45.8377	1743.2	45.8377	1993.64	45.8377	2243.49	45.8377	2490.92	45.8377	2749.07
45.8377	250.222	45.8377	511.565	45.8377	755.559	45.8377	1011.08	45.8377	1246.44	45.8377	1502.81	45.8377	1744.02	45.8377	1993.74	45.8377	2237.27	45.8377	2492.25	45.8377	2738.11
45.8377	251.211	45.8377	506.442	45.8377	757.19	45.8377	1011.93	45.8377	1243.48	45.8377	1500.67	45.8377	1746.46	45.8377	1995.64	45.8377	2237.84	45.8377	2494.48	45.8377	2732.65
45.8378	261.347	45.8378	505.164	45.8378	754.803	45.8378	1003.31	45.8378	1245.61	45.8378	1502.39	45.8378	1751.98	45.8378	2000.94	45.8378	2248.23	45.8378	2497.35	45.8378	2739.86
45.8378	262.874	45.8378	508.899	45.8378	755.1	45.8378	995.016	45.8378	1250.75	45.8378	1502.9	45.8378	1755.84	45.8378	2005.3	45.8378	2256.68	45.8378	2500	45.8378	2748.35
45.8378	248.722	45.8378	505.036	45.8378	754.629	45.8378	988.104	45.8378	1248.56	45.8378	1497.24	45.8378	1752.87	45.8378	2004.35	45.8378	2251.72	45.8378	2499.54	45.8378	2745.86
45.8379	235.016	45.8379	490.756	45.8379	748.33	45.8379	980.23	45.8379	1238.91	45.8379	1491.62	45.8379	1748.42	45.8379	2002.87	45.8379	2241.28	45.8379	2497.76	45.8379	2740.54
45.8379	237.608	45.8379	483.374	45.8379	742.114	45.8379	978.32	45.8379	1236.61	45.8379	1494.08	45.8379	1751.58	45.8379	2007.35	45.8379	2242.73	45.8379	2500.4	45.8379	2746.66
45.8379	249.456	45.8379	494.312	45.8379	742.727	45.8379	988.194	45.8379	1248.73	45.8379	1500.45	45.8379	1758.89	45.8379	2012.81	45.8379	2255.59	45.8379	2506.08	45.8379	2758.82
45.838	253.291	45.838	508.451	45.838	745.085	45.838	999.371	45.838	1261.12	45.838	1501.5	45.838	1758.21	45.838	2010.25	45.838	2260.82	45.838	2505.76	45.838	2760.41
45.838	247.566	45.838	505.87	45.838	743.121	45.838	998.514	45.838	1259.11	45.838	1499.33	45.838	1749.18	45.838	2003.89	45.838	2250.51	45.838	2497.67	45.838	2751.29
45.838	245.785	45.838	492.403	45.838	743.217	45.838	991.818	45.838	1250.04	45.838	1503.45	45.838	1745.29	45.838	2005.96	45.838	2240.76	45.838	2492.7	45.838	2746.68
45.8381	253.917	45.8381	489.734	45.8381	752.861	45.8381	995.467	45.8381	1250.66	45.8381	1513.65	45.8381	1752.61	45.8381	2015.68	45.8381	2247.01	45.8381	2498.73	45.8381	2752.06
45.8381	262.512	45.8381	501.874	45.8381	764.913	45.8381	1008.55	45.8381	1260.79	45.8381	1519.78	45.8381	1760.36	45.8381	2019.54	45.8381	2261.45	45.8381	2508.57	45.8381	2757.81
45.8381	262.756	45.8381	511.127	45.8381	767.555	45.8381	1014.81	45.8381	1265.8	45.8381	1517.3	45.8381	1758.23	45.8381	2013.04	45.8381	2266.63	45.8381	2510.62	45.8381	2757.87
45.8382	258.46	45.8382	506.257	45.8382	762.619	45.8382	1009.36	45.8382	1260.52	45.8382	1511.55	45.8382	1750.83	45.8382	2006.48	45.8382	2260.16	45.8382	2504.54	45.8382	2756.9
45.8382	256.753	45.8382	496.479	45.8382	760.084	45.8382	1004.79	45.8382	1255.11	45.8382	1507.02	45.8382	1747.86	45.8382	2006.61	45.8382	2253.44	45.8382	2499.32	45.8382	2758.28
45.8382	256.166	45.8382	493.932	45.8382	760.636	45.8382	1009.65	45.8382	1257.57	45.8382	1503.05	45.8382	1750.12	45.8382	2007.89	45.8382	2253.4	45.8382	2500.64	45.8382	2758.21
45.8383	252.237	45.8383	497.324	45.8383	757.751	45.8383	1017.49	45.8383	1263.48	45.8383	1499.58	45.8383	1752.95	45.8383	2005.78	45.8383	2257.17	45.8383	2506.11	45.8383	2753.69
45.8383	248.737	45.8383	499.502	45.8383	752.253	45.8383	1019.99	45.8383	1265.07	45.8383	1497.93	45.8383	1755.44	45.8383	2004.58	45.8383	2260.07	45.8383	2509.91	45.8383	2746.86
45.8383	253.126	45.8383	499.812	45.8383	750.947	45.8383	1017.57	45.8383	1261.13	45.8383	1496.82	45.8383	1758.77	45.8383	2007.06	45.8383	2259.71	45.8383	2508.45	45.8383	2741.1
45.8384	263.293	45.8384	501.256	45.8384	753.77	45.8384	1014.02	45.8384	1256.67	45.8384	1495.09	45.8384	1761.4	45.8384	2008.94	45.8384	2255.58	45.8384	2503.76	45.8384	2739.18
45.8384	268.78	45.8384	503.186	45.8384	754.803	45.8384	1011.03	45.8384	1258.06	45.8384	1495.26	45.8384	1761.96	45.8384	2008.14	45.8384	2250.93	45.8384	2501.98	45.8384	2743.16
45.8384	265.212	45.8384	503.964	45.8384	753.74	45.8384	1009.48	45.8384	1266.57	45.8384	1497.47	45.8384	1761.42	45.8384	2008.36	45.8384	2250.94	45.8384	2505.33	45.8384	2750.48
45.8385	258.628	45.8385	505.515	45.8385	755.011	45.8385	1008.68	45.8385	1272.8	45.8385	1496.16	45.8385	1758.78	45.8385	2009.28	45.8385	2254.89	45.8385	2507.61	45.8385	2753.99
45.8385	254.411	45.8385	509.275	45.8385	757.486	45.8385	1005.3	45.8385	1263.76	45.8385	1490.89	45.8385	1751.51	45.8385	2004.64	45.8385	2255.91	45.8385	2503.14	45.8385	2751.26
45.8385	250.292	45.8385	511.217	45.8385	755.386	45.8385	999.169	45.8385	1241.3	45.8385	1491.5	45.8385	1743.36	45.8385	1994.17	45.8385	2251.37	45.8385	2496.75	45.8385	2748.92
45.8386	242.96	45.8386	505.881	45.8386	748.102	45.8386	995.872	45.8386	1224.38	45.8386	1501.84	45.8386	1742.79	45.8386	1986.56	45.8386	2246.18	45.8386	2496.58	45.8386	2751.91
45.8386	234.897	45.8386	494.14	45.8386	740.949	45.8386	997.677	45.8386	1225.74	45.8386	1509.01	45.8386	1749.47	45.8386	1986.43	45.8386	2243.72	45.8386	2500.52	45.8386	2754.33
45.8386	231.386	45.8386	484.629	45.8386	738.235	45.8386	999.206	45.8386	1236.61	45.8386	1502.63	45.8386	1752.51	45.8386	1988.32	45.8386	2242.03	45.8386	2500.55	45.8386	2748.94
45.8387	234.417	45.8387	486.834	45.8387	741.367	45.8387	998.087	45.8387	1242.61	45.8387	1493.65	45.8387	1747.07	45.8387	1987.36	45.8387	2241.08	45.8387	2496.9	45.8387	2740.71
45.8387	240.848	45.8387	500.591	45.8387	749.312	45.8387	999.552	45.8387	1242.42	45.8387	1496.77	45.8387	1742.04	45.8387	1985.87	45.8387	2243.72	45.8387	2495.78	45.8387	2741.01
45.8387	244.499	45.8387	512.436	45.8387	755.715	45.8387	1003.67	45.8387	1240.9	45.8387	1505.09	45.8387	1745.1	45.8387	1986.14	45.8387	2247.39	45.8387	2496.24	45.8387	2750.45
45.8388	241.774	45.8388	508.58	45.8388	752.42	45.8388	1001.51	45.8388	1237.69	45.8388	1502.97	45.8388	1750.97	45.8388	1986.32	45.8388	2245.93	45.8388	2493.2	45.8388	2757.65
45.8388	237.419	45.8388	493.592	45.8388	741.535	45.8388	992.708	45.8388	1234.55	45.8388	1495.22	45.8388	1752.08	45.8388	1986.97	45.8388	2241.88	45.8388	2490.33	45.8388	2755.66
45.8388	240.369	45.8388	487.007	45.8388	736.001	45.8388	990.917	45.8388	1240.28	45.8388	1499.13	45.8388	1750.85	45.8388	1992.58	45.8388	2244.76	45.8388	2494.68	45.8388	2750.37
45.8389	250.864	45.8389	496.807	45.8389	742.486	45.8389	1000.68	45.8389	1255.34	45.8389	1512.8	45.8389	1753.09	45.8389	2002.51	45.8389	2254.22	45.8389	2501.08	45.8389	2749.6
45.8389	258.497	45.8389	508.269	45.8389	752.839	45.8389	1006.47	45.8389	1264.99	45.8389	1516.82	45.8389	1756.95	45.8389	2008.51	45.8389	2258.12	45.8389	2498.96	45.8389	2751.75
45.8389	257.442	45.8389	507.131	45.8389	757.937	45.8389	998.212	45.8389	1259.79	45.8389	1505.79	45.8389	1756.35	45.8389	2005.64	45.8389	2251.38	45.8389	2492.17	45.8389	2750.58
45.839	254.507	45.839	499.892	45.839	758.955	45.839	989.326	45.839	1249.51	45.839	1494.28	45.839	1749.9	45.839	1999.23	45.839	2243.86	45.839	2493.99	45.839	2745.89
45.839	255.437	45.839	498.694	45.839	758.45	45.839	992.739	45.839	1245.66	45.839	1491.51	45.839	1741.34	45.839	1997.25	45.839	2244.1	45.839	2503.74	45.839	2743.58
45.839	254.236	45.839	500.126	45.839	752.898	45.839	997.827	45.839	1245.44	45.839	1492.58	45.839	1735.54	45.839	2000.81	45.839	2248.02	45.839	2507.7	45.839	2747.63
45.8391	246.121	45.8391	495.808	45.8391	742.924	45.8391	991.092	45.8391	1244.13	45.8391	1495.4	45.8391	1736.34	45.8391	2005.04	45.8391	2249.6	45.8391	2503.22	45.8391	2755.78
45.8391	240.018	45.8391	492.096	45.8391	739.064	45.8391	982.585	45.8391	1246.69	45.8391	1503.38	45.8391	1742.71	45.8391	2005.38	45.8391	2250.52	45.8391	2501.41	45.8391	2762.04
45.8391	244.89	45.8391	499.617	45.8391	747.004	45.8391	988.72	45.8391	1254.23	45.8391	1510.01	45.8391	1746.71	45.8391	2001.2	45.8391	2252.58	45.8391	2505.04	45.8391	2761.52
45.8392	253.095	45.8392	511.542	45.8392	757.023	45.8392	1002.42	45.8392	1255.52	45.8392	1503.09	45.8392	1742.13	45.8392	1995.81	45.8392	2251.93	45.8392	2504.46	45.8392	2754.56
45.8392	252.362	45.8392	512.023	45.8392	758.002	45.8392	1004.31	45.8392	1245.64	45.8392	1487.02	45.8392	1734.33	45.8392	1993.65	45.8392	2247.56	45.8392	2498.52	45.8392	2746.69
45.8392	246.241	45.8392	500.992	45.8392	752.779	45.8392	994.163	45.8392	1237.9	45.8392	1479.85	45.8392	1733.19	45.8392	1995.05	45.8392	2245.17	45.8392	2498.46	45.8392	2742.83
45.8393	246.305	45.8393	492.658	45.8393	749.98	45.8393	988.529	45.8393	1243.18	45.8393	1485.62	45.8393	1738.27	45.8393	1995.34	45.8393	2246.69	45.8393	2506.3	45.8393	2742.15
45.8393	250.744	45.8393	493.191	45.8393	749.345	45.8393	993.237	45.8393	1251.84	45.8393	1490.23	45.8393	1741.03	45.8393	1992	45.8393	2246.31	45.8393	2509.4	45.8393	2741.41
45.8393	248.829	45.8393	496.049	45.8393	745.401	45.8393	998.487	45.8393	1250.22	45.8393	1487.28	45.8393	1740.6	45.8393	1989.79	45.8393	2242.56	45.8393	2502.64	45.8393	2741
45.8394	242.242	45.8394	496.392	45.8394	738.817	45.8394	997.873	45.8394	1242.26	45.8394	1486.72	45.8394	1744.56	45.8394	1993.9	45.8394	2242.96	45.8394	2497.09	45.8394	2743.2
45.8394	242.728	45.8394	495.702	45.8394	734.603	45.8394	995.651	45.8394	1240.5	45.8394	1493.64	45.8394	1753.85	45.8394	2000.71	45.8394	2249.99	45.8394	2499.34	45.8394	2746.86
45.8394	249.881	45.8394	494.227	45.8394	734.069	45.8394	996.736	45.8394	1246.24	45.8394	1499.21	45.8394	1759.67	45.8394	2001.77	45.8394	2254.23	45.8394	2500.11	45.8394	2749.18
45.8395	250.47	45.8395	490.969	45.8395	735.793	45.8395	1001.05	45.8395	1251.93	45.8395	1498.7	45.8395	1757.7	45.8395	1995.99	45.8395	2249.42	45.8395	2492.15	45.8395	2750.68
45.8395	241.744	45.8395	489.198	45.8395	739.378	45.8395	1005.54	45.8395	1254.88	45.8395	1499.48	45.8395	1753.56	45.8395	1990.97	45.8395	2243.53	45.8395	2483.48	45.8395	2752.28
45.8395	237.438	45.8395	492.152	45.8395	742.434	45.8395	1005.18	45.8395	1256.8	45.8395	1504.98	45.8395	1751.42	45.8395	1992.02	45.8395	2245.88	45.8395	2483.13	45.8395	2750.54
45.8396	245.781	45.8396	495.956	45.8396	740.063	45.8396	997.249	45.8396	1256.66	45.8396	1507.85	45.8396	1749.03	45.8396	1996.92	45.8396	2253.19	45.8396	2487.94	45.8396	2743.29
45.8396	256.892	45.8396	495.215	45.8396	733.305	45.8396	988.886	45.8396	1253.82	45.8396	1505.02	45.8396	1746.99	45.8396	2002.64	45.8396	2257.44	45.8396	2492.1	45.8396	2737.55
45.8396	258.566	45.8396	492.19	45.8396	731.71	45.8396	991.193	45.8396	1252.88	45.8396	1503.54	45.8396	1750.8	45.8396	2009.48	45.8396	2258.47	45.8396	2497.06	45.8396	2742.48
45.8397	252.271	45.8397	492.574	45.8397	741.01	45.8397	1002.19	45.8397	1257.09	45.8397	1505.77	45.8397	1759.41	45.8397	2015.95	45.8397	2259.51	45.8397	2502.91	45.8397	2754.85
45.8397	246.657	45.8397	495.733	45.8397	753.807	45.8397	1007.72	45.8397	1261.58	45.8397	1504.72	45.8397	1763.31	45.8397	2016.99	45.8397	2258.43	45.8397	2502.7	45.8397	2761.15
45.8397	245.022	45.8397	496.937	45.8397	759.039	45.8397	1003.51	45.8397	1259.89	45.8397	1499.43	45.8397	1759.07	45.8397	2011.36	45.8397	2253.33	45.8397	2495.03	45.8397	2755.51
45.8398	246.138	45.8398	496.542	45.8398	756.112	45.8398	1001.65	45.8398	1253.4	45.8398	1499.44	45.8398	1754.91	45.8398	2004.87	45.8398	2249.11	45.8398	2490.78	45.8398	2747.03
45.8398	250.229	45.8398	499.669	45.8398	753.433	45.8398	1008.92	45.8398	1249.15	45.8398	1507.31	45.8398	1756.74	45.8398	2002.44	45.8398	2249.54	45.8398	2497.75	45.8398	2746.55
45.8398	257.497	45.8398	507.909	45.8398	756.408	45.8398	1014.94	45.8398	1250.82	45.8398	1512.17	45.8398	1759.88	45.8398	2002.87	45.8398	2249.9	45.8398	2508.23	45.8398	2753.72
45.8399	264.687	45.8399	516.686	45.8399	762.547	45.8399	1011.08	45.8399	1255.3	45.8399	1507.37	45.8399	1759.76	45.8399	2004.36	45.8399	2246.2	45.8399	2510.91	45.8399	2760.35
45.8399	267.529	45.8399	520.287	45.8399	766.654	45.8399	1005.51	45.8399	1256.34	45.8399	1500.9	45.8399	1759.59	45.8399	2007.55	45.8399	2243.75	45.8399	2506.31	45.8399	2760.78
45.8399	264.748	45.8399	516.695	45.8399	766.714	45.8399	1007.57	45.8399	1250.52	45.8399	1500.93	45.8399	1761.08	45.8399	2010.29	45.8399	2247.63	45.8399	2501.48	45.8399	2755.33
45.84	258.552	45.84	508.866	45.84	765.09	45.84	1010.95	45.84	1241.68	45.84	1503.78	45.84	1758.78	45.84	2007.47	45.84	2252.63	45.84	2498.48	45.84	2747.98
45.84	253.266	45.84	502.61	45.84	765.24	45.84	1006.01	45.84	1238.03	45.84	1503.34	45.84	1751.08	45.84	2000.24	45.84	2252.15	45.84	2496.79	45.84	2743.32
45.84	252.709	45.84	501.126	45.84	766.819	45.84	997.718	45.84	1242.5	45.84	1501.28	45.84	1746.15	45.84	1997.12	45.84	2249.68	45.84	2498.92	45.84	2743.26
45.8401	256.297	45.8401	502.018	45.8401	765.583	45.8401	996.865	45.8401	1249	45.8401	1501.57	45.8401	1749.19	45.8401	2001.71	45.8401	2251.9	45.8401	2504.83	45.8401	2745.76
45.8401	259.113	45.8401	502.686	45.8401	760.262	45.8401	1002.4	45.8401	1251.96	45.8401	1504.05	45.8401	1753.64	45.8401	2007.3	45.8401	2256.94	45.8401	2508.12	45.8401	2748.62
45.8401	257.724	45.8401	505.518	45.8401	756.187	45.8401	1005.74	45.8401	1254.48	45.8401	1507.81	45.8401	1752.66	45.8401	2007.37	45.8401	2258.83	45.8401	2505.56	45.8401	2752.72
45.8402	253.019	45.8402	511.461	45.8402	757.578	45.8402	1005.47	45.8402	1260.89	45.8402	1512.13	45.8402	1750.04	45.8402	2003.69	45.8402	2257.39	45.8402	2503.17	45.8402	2758.05
45.8402	246.35	45.8402	512.967	45.8402	759.662	45.8402	1005.06	45.8402	1266.4	45.8402	1512.52	45.8402	1751.27	45.8402	2000.26	45.8402	2255.39	45.8402	2505.7	45.8402	2760.29
45.8402	238.715	45.8402	504.03	45.8402	755.049	45.8402	1003.05	45.8402	1263.14	45.8402	1505.35	45.8402	1752.95	45.8402	1997.57	45.8402	2252.04	45.8402	2508.48	45.8402	2757.04
45.8403	235.271	45.8403	493.865	45.8403	745.816	45.8403	997.923	45.8403	1253.31	45.8403	1496.76	45.8403	1749.85	45.8403	1995.79	45.8403	2246.53	45.8403	2507	45.8403	2753.38
45.8403	241.989	45.8403	496.644	45.8403	741.791	45.8403	996.212	45.8403	1246.92	45.8403	1495.97	45.8403	1744.94	45.8403	1996.28	45.8403	2242.1	45.8403	2505.76	45.8403	2754.63
45.8403	254.43	45.8403	509.152	45.8403	747.199	45.8403	1003.06	45.8403	1247.54	45.8403	1500.74	45.8403	1744.05	45.8403	1997.34	45.8403	2241.16	45.8403	2509.17	45.8403	2757.49
45.8404	260.108	45.8404	515.025	45.8404	755.968	45.8404	1010.05	45.8404	1249.03	45.8404	1501.25	45.8404	1746.53	45.8404	1995.54	45.8404	2242.14	45.8404	2512.15	45.8404	2756.21
45.8404	256.674	45.8404	511.181	45.8404	760.918	45.8404	1005.43	45.8404	1246.32	45.8404	1496.99	45.8404	1748.13	45.8404	1992.42	45.8404	2244.37	45.8404	2508.5	45.8404	2752.65
45.8404	255.537	45.8404	510.427	45.8404	761.142	45.8404	992.453	45.8404	1241.8	45.8404	1496.01	45.8404	1747.63	45.8404	1992.48	45.8404	2248.71	45.8404	2501.39	45.8404	2751.18
45.8405	261.011	45.8405	514.858	45.8405	758.649	45.8405	984.587	45.8405	1239.7	45.8405	1498.69	45.8405	1745.54	45.8405	1994.84	45.8405	2251.97	45.8405	2497.1	45.8405	2749.05
45.8405	260.88	45.8405	509.383	45.8405	753.737	45.8405	985.717	45.8405	1240.47	45.8405	1497.27	45.8405	1742.04	45.8405	1995.11	45.8405	2249.84	45.8405	2495.34	45.8405	2742.86
45.8405	248.252	45.8405	490.188	45.8405	746.917	45.8405	987.508	45.8405	1242.54	45.8405	1491.5	45.8405	1739.92	45.8405	1994.51	45.8405	2246.14	45.8405	2494.05	45.8405	2739.31
45.8406	237.105	45.8406	476.862	45.8406	741.184	45.8406	985.26	45.8406	1245.24	45.8406	1490.14	45.8406	1742.97	45.8406	1997.91	45.8406	2248.79	45.8406	2496.41	45.8406	2746.14
45.8406	240.802	45.8406	482.454	45.8406	738.763	45.8406	984.322	45.8406	1248.42	45.8406	1495.4	45.8406	1748.75	45.8406	2003.9	45.8406	2256.08	45.8406	2503.92	45.8406	2756.66
45.8406	249.028	45.8406	491.82	45.8406	738.035	45.8406	989.261	45.8406	1251.79	45.8406	1499.48	45.8406	1750.55	45.8406	2006.1	45.8406	2258.64	45.8406	2509.11	45.8406	2757.76
45.8407	244.929	45.8407	486.804	45.8407	736.344	45.8407	996.161	45.8407	1254.44	45.8407	1498.33	45.8407	1748.13	45.8407	2003.53	45.8407	2255.07	45.8407	2504.88	45.8407	2749.93
45.8407	234.031	45.8407	475.25	45.8407	733.795	45.8407	998.917	45.8407	1253.73	45.8407	1496.79	45.8407	1747.88	45.8407	2000.97	45.8407	2253.29	45.8407	2496.31	45.8407	2744.92
45.8407	234.292	45.8407	475.271	45.8407	732.073	45.8407	997.705	45.8407	1247.63	45.8407	1498.46	45.8407	1751.24	45.8407	2000	45.8407	2256.14	45.8407	2493.47	45.8407	2746.01
45.8408	244.395	45.8408	484.859	45.8408	731.667	45.8408	998.189	45.8408	1240.1	45.8408	1500.44	45.8408	1752.92	45.8408	1998.6	45.8408	2257.9	45.8408	2496.73	45.8408	2746.11
45.8408	245.851	45.8408	488.611	45.8408	732.485	45.8408	1004.03	45.8408	1239.09	45.8408	1499.49	45.8408	1751.17	45.8408	1997.33	45.8408	2255.68	45.8408	2498.28	45.8408	2743.87
45.8408	235.482	45.8408	485.117	45.8408	735.121	45.8408	1011.21	45.8408	1245.67	45.8408	1495.8	45.8408	1749.36	45.8408	1997.57	45.8408	2252.35	45.8408	2495.53	45.8408	2745.93
45.8409	232.127	45.8409	486.446	45.8409	739.134	45.8409	1011.01	45.8409	1250.74	45.8409	1491.02	45.8409	1747.12	45.8409	1996.37	45.8409	2248.47	45.8409	2493.34	45.8409	2752.58
45.8409	245.668	45.8409	495.458	45.8409	741.944	45.8409	1000.62	45.8409	1247.29	45.8409	1487.67	45.8409	1741.67	45.8409	1991.42	45.8409	2242.67	45.8409	2494.15	45.8409	2755.74
45.8409	259.928	45.8409	502.544	45.8409	741.9	45.8409	988.934	45.8409	1240.24	45.8409	1487.95	45.8409	1737.43	45.8409	1987.6	45.8409	2238.77	45.8409	2494.31	45.8409	2752.23
45.841	257.227	45.841	503.11	45.841	740.992	45.841	987.187	45.841	1238.44	45.841	1489.83	45.841	1741.37	45.841	1989.66	45.841	2241.04	45.841	2491.2	45.841	2746.86
45.841	244.758	45.841	502.534	45.841	742.279	45.841	995.394	45.841	1243.18	45.841	1489.7	45.841	1749.31	45.841	1993.34	45.841	2244.6	45.841	2487.87	45.841	2742.67
45.841	242.509	45.841	503.967	45.841	745.94	45.841	1004.18	45.841	1250.97	45.841	1490.83	45.841	1751.13	45.841	1993.31	45.841	2242.91	45.841	2488.65	45.841	2739.36
45.8411	253.992	45.8411	504.069	45.8411	749.969	45.8411	1008.05	45.8411	1260.68	45.8411	1499.77	45.8411	1748.44	45.8411	1993.82	45.8411	2241.06	45.8411	2493.43	45.8411	2739.47
45.8411	263.614	45.8411	501.576	45.8411	753.491	45.8411	1008.99	45.8411	1269.8	45.8411	1512.16	45.8411	1751.28	45.8411	2000.29	45.8411	2247.8	45.8411	2497.75	45.8411	2744.53
45.8411	259.796	45.8411	500.123	45.8411	756.951	45.8411	1008.36	45.8411	1270.44	45.8411	1515.26	45.8411	1758.36	45.8411	2006.84	45.8411	2257.68	45.8411	2497.92	45.8411	2748.53
45.8412	247.844	45.8412	501.879	45.8412	759.623	45.8412	1005.43	45.8412	1259.9	45.8412	1508.39	45.8412	1758.47	45.8412	2005.45	45.8412	2257.17	45.8412	2495.67	45.8412	2747.04
45.8412	239.442	45.8412	505.652	45.8412	759.4	45.8412	1003.98	45.8412	1249.58	45.8412	1505.54	45.8412	1751.73	45.8412	2001.24	45.8412	2246.68	45.8412	2496.3	45.8412	2747.02
45.8412	239.367	45.8412	510.583	45.8412	755.676	45.8412	1009.52	45.8412	1251.98	45.8412	1511.81	45.8412	1750.45	45.8412	2004.31	45.8412	2240.37	45.8412	2501.03	45.8412	2754.57
45.8413	244.91	45.8413	515.504	45.8413	751.114	45.8413	1018.12	45.8413	1262.19	45.8413	1514.66	45.8413	1756.79	45.8413	2011.65	45.8413	2244.69	45.8413	2504.58	45.8413	2760.84
45.8413	251.406	45.8413	516.652	45.8413	749.703	45.8413	1019.11	45.8413	1264.57	45.8413	1506.97	45.8413	1758.97	45.8413	2012.9	45.8413	2252.51	45.8413	2503.21	45.8413	2756.09
45.8413	255.47	45.8413	512.432	45.8413	753.137	45.8413	1011.49	45.8413	1255.3	45.8413	1499.9	45.8413	1753.05	45.8413	2008.88	45.8413	2257.67	45.8413	2500.74	45.8413	2748.32
45.8414	256.697	45.8414	507.954	45.8414	759.198	45.8414	1006.07	45.8414	1245.18	45.8414	1501.63	45.8414	1749.17	45.8414	2007.77	45.8414	2259.98	45.8414	2501.64	45.8414	2749.34
45.8414	257.593	45.8414	508.367	45.8414	763.847	45.8414	1007.44	45.8414	1241.44	45.8414	1502.04	45.8414	1751.63	45.8414	2007.77	45.8414	2257.22	45.8414	2503.6	45.8414	2752.71
45.8414	259.838	45.8414	510.644	45.8414	765.278	45.8414	1006.46	45.8414	1240.53	45.8414	1492.99	45.8414	1751.58	45.8414	2001.24	45.8414	2247.64	45.8414	2503.36	45.8414	2747.04
45.8415	261.552	45.8415	508.853	45.8415	765.563	45.8415	996.957	45.8415	1240.05	45.8415	1485.95	45.8415	1745.23	45.8415	1992.45	45.8415	2239.25	45.8415	2503.57	45.8415	2740.2
45.8415	260.392	45.8415	504.086	45.8415	767.17	45.8415	987.551	45.8415	1243.46	45.8415	1492.45	45.8415	1741.71	45.8415	1992.84	45.8415	2241.08	45.8415	2506.04	45.8415	2744.88
45.8415	257.218	45.8415	501.299	45.8415	768.326	45.8415	987.546	45.8415	1249.42	45.8415	1502.29	45.8415	1746.43	45.8415	2000.78	45.8415	2247.76	45.8415	2505.03	45.8415	2751.24
45.8416	254.057	45.8416	499.881	45.8416	764.553	45.8416	992.051	45.8416	1249.89	45.8416	1499.92	45.8416	1752.43	45.8416	2003.94	45.8416	2248.52	45.8416	2497.52	45.8416	2743.2
45.8416	250.941	45.8416	496.425	45.8416	755.777	45.8416	991.973	45.8416	1243.69	45.8416	1489.71	45.8416	1753.62	45.8416	1999.52	45.8416	2246.52	45.8416	2492.37	45.8416	2731.49
45.8416	247.725	45.8416	493.447	45.8416	748.201	45.8416	989.911	45.8416	1239.72	45.8416	1487.1	45.8416	1752.12	45.8416	1995.15	45.8416	2250.96	45.8416	2497.37	45.8416	2738.27
45.8417	246.273	45.8417	495.081	45.8417	746.29	45.8417	993.648	45.8417	1242.29	45.8417	1494.45	45.8417	1749.09	45.8417	1992.4	45.8417	2255.97	45.8417	2504.56	45.8417	2756.99
45.8417	247.269	45.8417	497.078	45.8417	746.751	45.8417	1000.14	45.8417	1245.26	45.8417	1502.42	45.8417	1743.13	45.8417	1987.01	45.8417	2249.59	45.8417	2502.41	45.8417	2761.9
45.8417	247.364	45.8417	492.663	45.8417	744.873	45.8417	999.316	45.8417	1245.51	45.8417	1506.78	45.8417	1739.98	45.8417	1983.11	45.8417	2239.23	45.8417	2495.84	45.8417	2751.95
45.8418	243.832	45.8418	486.055	45.8418	742.485	45.8418	991.037	45.8418	1248.48	45.8418	1509.05	45.8418	1747.48	45.8418	1989.37	45.8418	2243.27	45.8418	2497.58	45.8418	2749.75
45.8418	240.393	45.8418	487.361	45.8418	743.25	45.8418	985.859	45.8418	1254.73	45.8418	1508.16	45.8418	1759.09	45.8418	2002.45	45.8418	2259.21	45.8418	2505.35	45.8418	2760.07
45.8418	243.124	45.8418	495.298	45.8418	744.485	45.8418	989.173	45.8418	1255.55	45.8418	1504.43	45.8418	1760.26	45.8418	2010.8	45.8418	2266.01	45.8418	2505.92	45.8418	2765.04
45.8419	250.748	45.8419	498.816	45.8419	742.164	45.8419	995.125	45.8419	1249.57	45.8419	1504.03	45.8419	1752.74	45.8419	2012.37	45.8419	2258.41	45.8419	2498.94	45.8419	2759.99
45.8419	255.021	45.8419	495.896	45.8419	740.136	45.8419	997.512	45.8419	1248.69	45.8419	1508.93	45.8419	1752.64	45.8419	2013.19	45.8419	2252.51	45.8419	2497.24	45.8419	2759.47
45.8419	252.976	45.8419	496.097	45.8419	744.168	45.8419	997.526	45.8419	1258.13	45.8419	1511.22	45.8419	1761.52	45.8419	2012.52	45.8419	2255.14	45.8419	2504.06	45.8419	2765.93
45.842	252.479	45.842	502.694	45.842	750.225	45.842	998.078	45.842	1265.4	45.842	1506.62	45.842	1761.98	45.842	2006.39	45.842	2254.74	45.842	2508.72	45.842	2765.14
45.842	259.998	45.842	507.042	45.842	750.326	45.842	998.165	45.842	1260.2	45.842	1503.19	45.842	1748.5	45.842	2000.69	45.842	2247.62	45.842	2506.19	45.842	2755.61
45.842	267.995	45.842	504.431	45.842	747.323	45.842	996.742	45.842	1251.23	45.842	1506.84	45.842	1739.33	45.842	2002.84	45.842	2246.08	45.842	2503.02	45.842	2751.79
45.8421	263.766	45.8421	501.864	45.8421	750.726	45.8421	996.589	45.8421	1250.05	45.8421	1509.77	45.8421	1746.45	45.8421	2005.64	45.8421	2252.88	45.8421	2502.08	45.8421	2754.92
45.8421	249.29	45.8421	504.999	45.8421	759.179	45.8421	1000.01	45.8421	1251.93	45.8421	1504.4	45.8421	1755.44	45.8421	1998.22	45.8421	2253.23	45.8421	2499.14	45.8421	2750.26
45.8421	241.057	45.8421	509.058	45.8421	760.965	45.8421	1004.2	45.8421	1248.06	45.8421	1497.36	45.8421	1750.32	45.8421	1987.89	45.8421	2242	45.8421	2496.08	45.8421	2737.09
45.8422	247.348	45.8422	508.103	45.8422	752.619	45.8422	1005.05	45.8422	1244.81	45.8422	1497.9	45.8422	1739.92	45.8422	1990.65	45.8422	2235.48	45.8422	2499.89	45.8422	2732.97
45.8422	256.926	45.8422	503.957	45.8422	744.077	45.8422	1003.61	45.8422	1252.86	45.8422	1502.38	45.8422	1741.4	45.8422	2003.94	45.8422	2244.42	45.8422	2506.71	45.8422	2743.19
45.8422	256.856	45.8422	501.411	45.8422	743.332	45.8422	1004.8	45.8422	1265.67	45.8422	1502.15	45.8422	1751.79	45.8422	2009.98	45.8422	2256.82	45.8422	2505.23	45.8422	2752.47
45.8423	250.98	45.8423	501.702	45.8423	747.162	45.8423	1009.79	45.8423	1267.06	45.8423	1498.11	45.8423	1755.65	45.8423	2003.79	45.8423	2259.48	45.8423	2497.38	45.8423	2752.15
45.8423	250.115	45.8423	503.371	45.8423	749.393	45.8423	1012.93	45.8423	1256.41	45.8423	1496.06	45.8423	1751.48	45.8423	1997.47	45.8423	2257.53	45.8423	2496.8	45.8423	2750.88
45.8423	252.652	45.8423	504.24	45.8423	749.161	45.8423	1008.96	45.8423	1249.24	45.8423	1495.71	45.8423	1751.23	45.8423	1997.78	45.8423	2259.6	45.8423	2504.75	45.8423	2753.31
45.8424	249.207	45.8424	502.577	45.8424	748.783	45.8424	1001.93	45.8424	1253.45	45.8424	1494.85	45.8424	1757.91	45.8424	1999.28	45.8424	2260.82	45.8424	2507.92	45.8424	2752.02
45.8424	241.512	45.8424	500.131	45.8424	749.93	45.8424	1001.87	45.8424	1259.39	45.8424	1495.97	45.8424	1761.34	45.8424	1999.32	45.8424	2254.29	45.8424	2502.3	45.8424	2746.25
45.8424	240.46	45.8424	500.373	45.8424	752.306	45.8424	1010.21	45.8424	1255.8	45.8424	1499.18	45.8424	1755.59	45.8424	2001.45	45.8424	2245.77	45.8424	2498.37	45.8424	2745.98
45.8425	246.528	45.8425	500.645	45.8425	752.08	45.8425	1014.34	45.8425	1244.76	45.8425	1497.68	45.8425	1747.55	45.8425	2003.86	45.8425	2243.73	45.8425	2499.72	45.8425	2751.97
45.8425	248.276	45.8425	494.217	45.8425	744.987	45.8425	1003.82	45.8425	1236.77	45.8425	1490.28	45.8425	1746.2	45.8425	2001.08	45.8425	2245.7	45.8425	2497.7	45.8425	2752.79
45.8425	241.832	45.8425	484.467	45.8425	735.062	45.8425	987.849	45.8425	1236.76	45.8425	1487.76	45.8425	1751.68	45.8425	1996.7	45.8425	2245.57	45.8425	2491.04	45.8425	2746.89
45.8426	236.423	45.8426	484.884	45.8426	733.568	45.8426	985.178	45.8426	1239.6	45.8426	1495.79	45.8426	1756.57	45.8426	1998.87	45.8426	2244.94	45.8426	2489.96	45.8426	2746.29
45.8426	237.499	45.8426	497.868	45.8426	743.35	45.8426	997.535	45.8426	1238.28	45.8426	1503.05	45.8426	1754.16	45.8426	2004.82	45.8426	2247.56	45.8426	2496.19	45.8426	2753.06
45.8426	239.271	45.8426	507.572	45.8426	752.493	45.8426	1006.64	45.8426	1234.19	45.8426	1499.13	45.8426	1745.57	45.8426	2005.17	45.8426	2250.76	45.8426	2499.03	45.8426	2753.55
45.8427	238.185	45.8427	503.27	45.8427	750.93	45.8427	1001.03	45.8427	1235.78	45.8427	1492.28	45.8427	1739.06	45.8427	2000.93	45.8427	2250.76	45.8427	2495.96	45.8427	2743.82
45.8427	239.579	45.8427	494.987	45.8427	744.229	45.8427	991.505	45.8427	1245.46	45.8427	1494.23	45.8427	1739.96	45.8427	2000.62	45.8427	2249.53	45.8427	2497.8	45.8427	2739.73
45.8427	246.024	45.8427	494.702	45.8427	742.175	45.8427	991.944	45.8427	1253.79	45.8427	1498.65	45.8427	1743.75	45.8427	2003.28	45.8427	2250.06	45.8427	2507.97	45.8427	2751.14
45.8428	251.966	45.8428	497.422	45.8428	743.504	45.8428	998.321	45.8428	1252.44	45.8428	1492.81	45.8428	1744.01	45.8428	2000.68	45.8428	2251.12	45.8428	2514.68	45.8428	2764.13
45.8428	254.154	45.8428	493.968	45.8428	742.444	45.8428	998.532	45.8428	1246.55	45.8428	1481.85	45.8428	1742.86	45.8428	1994.35	45.8428	2250.95	45.8428	2509.89	45.8428	2761.55
45.8428	255.329	45.8428	488.034	45.8428	741.322	45.8428	993.205	45.8428	1245.74	45.8428	1481.66	45.8428	1745.11	45.8428	1993.88	45.8428	2250.38	45.8428	2500.6	45.8428	2747.29
45.8429	255.283	45.8429	486.79	45.8429	745.286	45.8429	992.837	45.8429	1248.75	45.8429	1492.95	45.8429	1747.42	45.8429	1999.35	45.8429	2249.55	45.8429	2495.73	45.8429	2737.43
45.8429	250.909	45.8429	487.597	45.8429	751.975	45.8429	999.825	45.8429	1248.19	45.8429	1501.76	45.8429	1744.98	45.8429	2001.06	45.8429	2247.62	45.8429	2495.19	45.8429	2737.59
45.8429	246.067	45.8429	486.7	45.8429	756.543	45.8429	1006.17	45.8429	1245.32	45.8429	1503.03	45.8429	1743.3	45.8429	1996.57	45.8429	2246.22	45.8429	2495.91	45.8429	2741.23
45.843	247.783	45.843	488.558	45.843	759.558	45.843	1006.38	45.843	1246.6	45.843	1505.02	45.843	1749.39	45.843	1992.95	45.843	2247.17	45.843	2497.14	45.843	2742.78
45.843	252.762	45.843	495.201	45.843	761.409	45.843	1002.41	45.843	1250.09	45.843	1510.65	45.843	1756.34	45.843	1992.42	45.843	2248.01	45.843	2497.08	45.843	2742.05
45.843	251.838	45.843	499.025	45.843	757.753	45.843	997.979	45.843	1249.14	45.843	1512.24	45.843	1752.88	45.843	1990.2	45.843	2246.4	45.843	2494.34	45.843	2740.48
45.8431	246.6	45.8431	496.269	45.8431	749.296	45.8431	995.63	45.8431	1246.2	45.8431	1506.79	45.8431	1743.46	45.8431	1987.07	45.8431	2246.32	45.8431	2493.2	45.8431	2740.78
45.8431	246.778	45.8431	494.781	45.8431	746.464	45.8431	997.013	45.8431	1248.14	45.8431	1501.33	45.8431	1741.42	45.8431	1989.46	45.8431	2251.72	45.8431	2497.41	45.8431	2745.99
45.8431	253.186	45.8431	499.746	45.8431	754.803	45.8431	999.978	45.8431	1251.67	45.8431	1500.1	45.8431	1746.34	45.8431	1996.24	45.8431	2257.4	45.8431	2501	45.8431	2753.77
45.8432	258.124	45.8432	505.211	45.8432	764.727	45.8432	999.616	45.8432	1249.16	45.8432	1499.38	45.8432	1747.38	45.8432	1998.71	45.8432	2255.67	45.8432	2496.79	45.8432	2756.66
45.8432	259.659	45.8432	507.019	45.8432	765.024	45.8432	996.807	45.8432	1244.86	45.8432	1497.3	45.8432	1744.75	45.8432	1995.39	45.8432	2248.96	45.8432	2490.77	45.8432	2752.28
45.8432	260.769	45.8432	509.651	45.8432	758.23	45.8432	998.794	45.8432	1248	45.8432	1497.32	45.8432	1747.47	45.8432	1994.39	45.8432	2246.44	45.8432	2494.15	45.8432	2747.44
45.8433	258.764	45.8433	514.1	45.8433	754.052	45.8433	1006.49	45.8433	1253.95	45.8433	1500.32	45.8433	1753.33	45.8433	1999.54	45.8433	2250.29	45.8433	2503.72	45.8433	2748.29
45.8433	250.526	45.8433	514.609	45.8433	755.415	45.8433	1010.59	45.8433	1251.67	45.8433	1503.36	45.8433	1752.45	45.8433	2005.5	45.8433	2254.48	45.8433	2505.89	45.8433	2752.82
45.8433	243.233	45.8433	512.614	45.8433	758.592	45.8433	1006.32	45.8433	1246.01	45.8433	1506.21	45.8433	1748.11	45.8433	2008.08	45.8433	2254.72	45.8433	2498.99	45.8433	2756.25
45.8434	245.34	45.8434	516.805	45.8434	760.161	45.8434	1001.2	45.8434	1250.39	45.8434	1509.72	45.8434	1751.79	45.8434	2008.77	45.8434	2251.49	45.8434	2494.81	45.8434	2756.95
45.8434	252.609	45.8434	524.929	45.8434	758.326	45.8434	1001.34	45.8434	1260.56	45.8434	1510.01	45.8434	1760.14	45.8434	2008.05	45.8434	2245.74	45.8434	2497.27	45.8434	2754.31
45.8434	256.498	45.8434	524.596	45.8434	754.18	45.8434	1002.12	45.8434	1260.61	45.8434	1504.91	45.8434	1759.92	45.8434	2004.05	45.8434	2239.55	45.8434	2497.59	45.8434	2748.53
45.8435	258.626	45.8435	516.647	45.8435	754.18	45.8435	999.846	45.8435	1253.04	45.8435	1501.71	45.8435	1753.53	45.8435	1999.07	45.8435	2238.27	45.8435	2493.81	45.8435	2744.73
45.8435	262.903	45.8435	516.268	45.8435	762.781	45.8435	999.761	45.8435	1255.64	45.8435	1506.37	45.8435	1755.4	45.8435	1998.3	45.8435	2244.24	45.8435	2496.82	45.8435	2748.52
45.8435	262.843	45.8435	524.805	45.8435	771.957	45.8435	1004.23	45.8435	1268.03	45.8435	1511.32	45.8435	1764.16	45.8435	2001.07	45.8435	2251.15	45.8435	2509.9	45.8435	2756.03
45.8436	253.007	45.8436	523.645	45.8436	769.002	45.8436	1006.69	45.8436	1271.19	45.8436	1508.5	45.8436	1763.97	45.8436	2001.65	45.8436	2251.66	45.8436	2518.84	45.8436	2758.11
45.8436	244.179	45.8436	505.475	45.8436	755.191	45.8436	1005.47	45.8436	1262.97	45.8436	1506.79	45.8436	1754.15	45.8436	1999.1	45.8436	2247.35	45.8436	2511.97	45.8436	2754.82
45.8436	249.33	45.8436	489.077	45.8436	744.433	45.8436	1008.67	45.8436	1262.71	45.8436	1517.53	45.8436	1751.75	45.8436	1998.38	45.8436	2244.8	45.8436	2497.26	45.8436	2753.98
45.8437	261.664	45.8437	490.563	45.8437	743.055	45.8437	1016.71	45.8437	1274.47	45.8437	1529.97	45.8437	1761.32	45.8437	2001.52	45.8437	2245.48	45.8437	2489.54	45.8437	2755.91
45.8437	264.578	45.8437	499.833	45.8437	744.127	45.8437	1016.3	45.8437	1277.4	45.8437	1523.51	45.8437	1767.09	45.8437	2005.13	45.8437	2246.68	45.8437	2491.22	45.8437	2753.72
45.8437	257.273	45.8437	499.54	45.8437	742.291	45.8437	1002.25	45.8437	1262.21	45.8437	1501.16	45.8437	1760.52	45.8437	2007.01	45.8437	2248.71	45.8437	2494.73	45.8437	2749
45.8438	252.04	45.8438	490.583	45.8438	740.161	45.8438	988.933	45.8438	1246.82	45.8438	1486.44	45.8438	1752.78	45.8438	2007.8	45.8438	2253.05	45.8438	2495.31	45.8438	2750.87
45.8438	251.357	45.8438	484.551	45.8438	738.762	45.8438	988.549	45.8438	1244.22	45.8438	1487.47	45.8438	1752.53	45.8438	2006.51	45.8438	2256.2	45.8438	2493.45	45.8438	2758.1
45.8438	247.46	45.8438	484.723	45.8438	735.355	45.8438	993.627	45.8438	1243.99	45.8438	1488.83	45.8438	1752.36	45.8438	2001.92	45.8438	2253.73	45.8438	2491.45	45.8438	2759.53
45.8439	241.671	45.8439	487.767	45.8439	732.482	45.8439	993.387	45.8439	1238.37	45.8439	1481.55	45.8439	1745.67	45.8439	1997.5	45.8439	2248.96	45.8439	2493.55	45.8439	2754.3
45.8439	243.547	45.8439	492.457	45.8439	736.082	45.8439	991.904	45.8439	1237.76	45.8439	1476.31	45.8439	1739.16	45.8439	1997.82	45.8439	2248.95	45.8439	2502.35	45.8439	2753.37
45.8439	250.546	45.8439	495.254	45.8439	742.954	45.8439	995.412	45.8439	1245.64	45.8439	1480.8	45.8439	1739.42	45.8439	2000.56	45.8439	2253.2	45.8439	2511.89	45.8439	2757.71
45.844	248.647	45.844	488.873	45.844	742.828	45.844	996.225	45.844	1245.8	45.844	1487.13	45.844	1741.71	45.844	1999.98	45.844	2255.27	45.844	2512.95	45.844	2754.68
45.844	236.329	45.844	476.183	45.844	735.077	45.844	986.816	45.844	1231.63	45.844	1489.76	45.844	1740.34	45.844	1996.97	45.844	2254.59	45.844	2506.86	45.844	2741.46
45.844	229.2	45.844	473.697	45.844	731.112	45.844	978.239	45.844	1222.69	45.844	1495.03	45.844	1738	45.844	1997.03	45.844	2255.99	45.844	2503.67	45.844	2732.81
45.8441	235.619	45.8441	489.371	45.8441	737.075	45.8441	985.173	45.8441	1233.56	45.8441	1503.69	45.8441	1737.91	45.8441	1999.37	45.8441	2257.91	45.8441	2505.48	45.8441	2737.65
45.8441	245.125	45.8441	507.624	45.8441	745.121	45.8441	1000.43	45.8441	1249.07	45.8441	1503.83	45.8441	1737.78	45.8441	1998.44	45.8441	2253.55	45.8441	2505.11	45.8441	2745.32
45.8441	247.452	45.8441	508.814	45.8441	745.702	45.8441	1004.01	45.8441	1250.05	45.8441	1491.68	45.8441	1737.22	45.8441	1995.88	45.8441	2245.57	45.8441	2502.37	45.8441	2744.47
45.8442	246.24	45.8442	494.468	45.8442	739.476	45.8442	993.114	45.8442	1243.21	45.8442	1481.75	45.8442	1740.75	45.8442	1999.66	45.8442	2245.66	45.8442	2505.73	45.8442	2740.89
45.8442	246.354	45.8442	481.294	45.8442	733.399	45.8442	984.127	45.8442	1244.55	45.8442	1485.03	45.8442	1748.22	45.8442	2009.57	45.8442	2255.48	45.8442	2514.44	45.8442	2745.93
45.8442	244.213	45.8442	478.735	45.8442	732.297	45.8442	986.416	45.8442	1250.72	45.8442	1493.41	45.8442	1752.55	45.8442	2015.05	45.8442	2262.36	45.8442	2516.38	45.8442	2757.87
45.8443	239.91	45.8443	484.595	45.8443	737.207	45.8443	992.714	45.8443	1248.58	45.8443	1496.34	45.8443	1751.71	45.8443	2010.97	45.8443	2259.64	45.8443	2508.54	45.8443	2764.92
45.8443	242.787	45.8443	494.849	45.8443	745.944	45.8443	996.149	45.8443	1239.96	45.8443	1497.63	45.8443	1752.32	45.8443	2004.5	45.8443	2256.27	45.8443	2502.55	45.8443	2760.98
45.8443	254.208	45.8443	504.701	45.8443	753.179	45.8443	999.279	45.8443	1236.46	45.8443	1503.88	45.8443	1756.11	45.8443	2002.31	45.8443	2258.48	45.8443	2504.02	45.8443	2751.39
45.8444	260.11	45.8444	506.028	45.8444	754.873	45.8444	1003.3	45.8444	1239.14	45.8444	1509.93	45.8444	1754.78	45.8444	2001.85	45.8444	2258.06	45.8444	2504.2	45.8444	2745.88
45.8444	252.264	45.8444	496.383	45.8444	753.179	45.8444	1003.95	45.8444	1240.98	45.8444	1508.66	45.8444	1745.28	45.8444	2000.34	45.8444	2249.31	45.8444	2498.74	45.8444	2748.77
45.8444	242.242	45.8444	486.19	45.8444	752.444	45.8444	1002.16	45.8444	1241.76	45.8444	1504.28	45.8444	1738.65	45.8444	2001.24	45.8444	2242.18	45.8444	2496.58	45.8444	2754.74
45.8445	242.146	45.8445	486.574	45.8445	752.236	45.8445	1004.75	45.8445	1245.35	45.8445	1504.39	45.8445	1744.23	45.8445	2004.99	45.8445	2245.23	45.8445	2501.91	45.8445	2755.07
45.8445	246.319	45.8445	495.061	45.8445	750.496	45.8445	1010.91	45.8445	1248.97	45.8445	1507.03	45.8445	1754.81	45.8445	2004.23	45.8445	2249.74	45.8445	2504.81	45.8445	2749
45.8445	245.323	45.8445	502.564	45.8445	750.635	45.8445	1011.05	45.8445	1247.4	45.8445	1505.5	45.8445	1757.98	45.8445	1996.04	45.8445	2245.34	45.8445	2498.75	45.8445	2744.29
45.8446	243.419	45.8446	507.406	45.8446	756.638	45.8446	1003.07	45.8446	1242.21	45.8446	1499.43	45.8446	1754.29	45.8446	1989.42	45.8446	2238.83	45.8446	2491.67	45.8446	2744.71
45.8446	247.617	45.8446	511.918	45.8446	763.275	45.8446	996.927	45.8446	1237.95	45.8446	1493.33	45.8446	1752.81	45.8446	1991.89	45.8446	2241.92	45.8446	2490.87	45.8446	2744.98
45.8446	252.697	45.8446	512.778	45.8446	761.849	45.8446	998.813	45.8446	1236.49	45.8446	1490.32	45.8446	1755.11	45.8446	1997.61	45.8446	2250.83	45.8446	2491.69	45.8446	2742.11
45.8447	251.783	45.8447	506.929	45.8447	755.127	45.8447	1003.09	45.8447	1240.87	45.8447	1492.23	45.8447	1755.24	45.8447	1997.86	45.8447	2253.53	45.8447	2489.32	45.8447	2741.59
45.8447	249.795	45.8447	500.912	45.8447	754.903	45.8447	1004.61	45.8447	1254.71	45.8447	1499.6	45.8447	1752.16	45.8447	1994.67	45.8447	2249.23	45.8447	2487.55	45.8447	2745.57
45.8447	252.855	45.8447	502.559	45.8447	763.609	45.8447	1006.82	45.8447	1271.58	45.8447	1507.89	45.8447	1751.16	45.8447	1994.11	45.8447	2246.36	45.8447	2488.67	45.8447	2746.19
45.8448	256.127	45.8448	508.78	45.8448	770.479	45.8448	1011.78	45.8448	1277.08	45.8448	1510.04	45.8448	1754.06	45.8448	1993.84	45.8448	2247.54	45.8448	2488.2	45.8448	2739.38
45.8448	254.668	45.8448	512.067	45.8448	768.832	45.8448	1013.82	45.8448	1268.13	45.8448	1505.63	45.8448	1756.52	45.8448	1988.93	45.8448	2248.36	45.8448	2485.91	45.8448	2734.34
45.8448	254.215	45.8448	512.994	45.8448	764.97	45.8448	1010.05	45.8448	1258.67	45.8448	1501.97	45.8448	1755.47	45.8448	1983.96	45.8448	2246.84	45.8448	2488.85	45.8448	2739.18
45.8449	259.426	45.8449	515.959	45.8449	765.498	45.8449	1007.57	45.8449	1259.78	45.8449	1504.68	45.8449	1753.01	45.8449	1987.43	45.8449	2244.94	45.8449	2497.99	45.8449	2748.08
45.8449	263.67	45.8449	518.903	45.8449	767.632	45.8449	1012.28	45.8449	1266.62	45.8449	1512.56	45.8449	1752.46	45.8449	1997.54	45.8449	2244.44	45.8449	2504.65	45.8449	2753.2
45.8449	261.198	45.8449	517.65	45.8449	767.752	45.8449	1018.58	45.8449	1270.97	45.8449	1521.1	45.8449	1754.46	45.8449	2004.13	45.8449	2246.11	45.8449	2504.51	45.8449	2757.49
45.845	257.086	45.845	514.472	45.845	768.258	45.845	1017.53	45.845	1273.07	45.845	1525.66	45.845	1756.81	45.845	2003.05	45.845	2249.23	45.845	2502.88	45.845	2764.31
45.845	256.079	45.845	512.689	45.845	769.443	45.845	1009.47	45.845	1274.01	45.845	1522.31	45.845	1756.4	45.845	1999.32	45.845	2250.28	45.845	2503.08	45.845	2766.69
45.845	254.841	45.845	509.255	45.845	765.536	45.845	1002.14	45.845	1269.79	45.845	1511.14	45.845	1752.25	45.845	1997.66	45.845	2247.58	45.845	2502.09	45.845	2760.1
45.8451	252.735	45.8451	502.326	45.8451	755.815	45.8451	1000.52	45.8451	1261.03	45.8451	1498.26	45.8451	1747.33	45.8451	1997.82	45.8451	2245.76	45.8451	2499.77	45.8451	2753.74
45.8451	255.26	45.8451	498.982	45.8451	748.878	45.8451	1002.96	45.8451	1255.85	45.8451	1490.66	45.8451	1745.56	45.8451	1998.81	45.8451	2248.66	45.8451	2499.94	45.8451	2755.67
45.8451	260.015	45.8451	504.456	45.8451	748.861	45.8451	1004.17	45.8451	1256.02	45.8451	1490.24	45.8451	1747.22	45.8451	2000.86	45.8451	2251.5	45.8451	2501.45	45.8451	2758.86
45.8452	256.069	45.8452	510.47	45.8452	748.895	45.8452	999.97	45.8452	1252.52	45.8452	1494.38	45.8452	1749.43	45.8452	2003.23	45.8452	2249.14	45.8452	2500.12	45.8452	2755.54
45.8452	244.386	45.8452	506.792	45.8452	745.63	45.8452	992.54	45.8452	1241.81	45.8452	1499.1	45.8452	1750.21	45.8452	2004.31	45.8452	2247.07	45.8452	2498.7	45.8452	2752.26
45.8452	240.823	45.8452	498.867	45.8452	747.183	45.8452	990.372	45.8452	1233.66	45.8452	1500.2	45.8452	1749.29	45.8452	2003.81	45.8452	2252.5	45.8452	2502.43	45.8452	2755.75
45.8453	250.729	45.8453	499.867	45.8453	756.979	45.8453	997.531	45.8453	1235.41	45.8453	1496.23	45.8453	1746.9	45.8453	2002.16	45.8453	2259.79	45.8453	2506.93	45.8453	2757.7
45.8453	258.965	45.8453	508.589	45.8453	762.939	45.8453	1005.11	45.8453	1240.89	45.8453	1491.62	45.8453	1744.78	45.8453	1999.73	45.8453	2258.08	45.8453	2504.55	45.8453	2750.39
45.8453	254.669	45.8453	510.951	45.8453	755.206	45.8453	1001.55	45.8453	1242.51	45.8453	1491.7	45.8453	1745.55	45.8453	1997.79	45.8453	2248.95	45.8453	2499.15	45.8453	2743.76
45.8454	248.148	45.8454	503.609	45.8454	743.501	45.8454	989.609	45.8454	1243.04	45.8454	1494.16	45.8454	1747.93	45.8454	1997.7	45.8454	2242.9	45.8454	2499.58	45.8454	2748.2
45.8454	251.994	45.8454	499.848	45.8454	743.091	45.8454	982.855	45.8454	1247.2	45.8454	1492.5	45.8454	1746.46	45.8454	1998.28	45.8454	2242.54	45.8454	2502.36	45.8454	2753.66
45.8454	260.946	45.8454	507.171	45.8454	751.762	45.8454	986.341	45.8454	1251.28	45.8454	1487.92	45.8454	1740.43	45.8454	1997.47	45.8454	2242.88	45.8454	2498.06	45.8454	2746.66
45.8455	262.358	45.8455	513.388	45.8455	753.921	45.8455	991.76	45.8455	1249.46	45.8455	1488.5	45.8455	1737.52	45.8455	1996.35	45.8455	2244.07	45.8455	2490.82	45.8455	2735.83
45.8455	254.5	45.8455	503.881	45.8455	742.044	45.8455	992.372	45.8455	1243.28	45.8455	1494.97	45.8455	1742.73	45.8455	1997.36	45.8455	2249.52	45.8455	2492.41	45.8455	2737.59
45.8455	244.017	45.8455	482.603	45.8455	723.154	45.8455	991.436	45.8455	1238.35	45.8455	1498.27	45.8455	1749.16	45.8455	1999.6	45.8455	2254.72	45.8455	2500.26	45.8455	2746.74
45.8456	235.068	45.8456	465.649	45.8456	708.425	45.8456	993.208	45.8456	1237.24	45.8456	1495.07	45.8456	1748.03	45.8456	2000.9	45.8456	2252.56	45.8456	2501.42	45.8456	2746.6
45.8456	229.401	45.8456	460.152	45.8456	704.537	45.8456	995.064	45.8456	1239.58	45.8456	1494.19	45.8456	1742.98	45.8456	2002.73	45.8456	2247.14	45.8456	2496.45	45.8456	2740.38
45.8456	228.845	45.8456	460.049	45.8456	710.908	45.8456	992.386	45.8456	1243.44	45.8456	1501.31	45.8456	1744.46	45.8456	2006.86	45.8456	2248.64	45.8456	2498.17	45.8456	2745.11
45.8457	231.587	45.8457	460.19	45.8457	719.55	45.8457	985.384	45.8457	1244.67	45.8457	1507.92	45.8457	1752.76	45.8457	2009.76	45.8457	2256.11	45.8457	2507.45	45.8457	2758.31
45.8457	233.565	45.8457	464.114	45.8457	722.412	45.8457	978.789	45.8457	1240.8	45.8457	1504.09	45.8457	1757.88	45.8457	2007.51	45.8457	2259.21	45.8457	2511.55	45.8457	2759.79
45.8457	236.687	45.8457	475.457	45.8457	721.826	45.8457	978.056	45.8457	1236.22	45.8457	1493.62	45.8457	1755.49	45.8457	2003.94	45.8457	2256.04	45.8457	2507.35	45.8457	2747.47
45.8458	246.403	45.8458	489.136	45.8458	726.606	45.8458	985.162	45.8458	1237.08	45.8458	1487.51	45.8458	1752.45	45.8458	2005.5	45.8458	2255.09	45.8458	2504.96	45.8458	2742.95
45.8458	258.834	45.8458	496.54	45.8458	736.528	45.8458	995.251	45.8458	1241.81	45.8458	1489.26	45.8458	1754.57	45.8458	2010.5	45.8458	2259.16	45.8458	2506.88	45.8458	2755.15
45.8458	261.666	45.8458	496.373	45.8458	741.426	45.8458	1000.08	45.8458	1244.5	45.8458	1495.18	45.8458	1758.41	45.8458	2012.3	45.8458	2261.05	45.8458	2504.33	45.8458	2765.24
45.8459	252.088	45.8459	495.172	45.8459	738.586	45.8459	997.759	45.8459	1245.86	45.8459	1502.28	45.8459	1758.2	45.8459	2010.38	45.8459	2257.38	45.8459	2497	45.8459	2758.16
45.8459	243.205	45.8459	498.121	45.8459	738.551	45.8459	995.246	45.8459	1251.14	45.8459	1507.64	45.8459	1753.7	45.8459	2008.95	45.8459	2253.97	45.8459	2495.73	45.8459	2745.62
45.8459	246.953	45.8459	504.331	45.8459	748.225	45.8459	998.438	45.8459	1258.52	45.8459	1506.65	45.8459	1747.96	45.8459	2007.46	45.8459	2254.21	45.8459	2502.07	45.8459	2743.66
45.846	258.951	45.846	511.01	45.846	759.959	45.846	1004.84	45.846	1260.54	45.846	1500.12	45.846	1743.18	45.846	2002.67	45.846	2253.71	45.846	2504.67	45.846	2747.13
45.846	265.695	45.846	516.442	45.846	764.282	45.846	1009.28	45.846	1256.86	45.846	1496.6	45.846	1741.62	45.846	1997.96	45.846	2250.35	45.846	2500.15	45.846	2743.43
45.846	260.684	45.846	517.69	45.846	763.221	45.846	1011.3	45.846	1255.07	45.846	1500.08	45.846	1745.32	45.846	1999.86	45.846	2248.94	45.846	2498.59	45.846	2736.31
45.8461	249.369	45.8461	512.219	45.8461	763.777	45.8461	1013.07	45.8461	1257.94	45.8461	1502.98	45.8461	1752.46	45.8461	2006.58	45.8461	2251.48	45.8461	2503.91	45.8461	2738.17
45.8461	242.452	45.8461	504.866	45.8461	766.976	45.8461	1014.9	45.8461	1259.97	45.8461	1499.15	45.8461	1757.88	45.8461	2009.63	45.8461	2252.29	45.8461	2506.69	45.8461	2748.03
45.8461	246.133	45.8461	505.806	45.8461	770.031	45.8461	1016.15	45.8461	1257.88	45.8461	1495.23	45.8461	1759.23	45.8461	2005.59	45.8461	2247.66	45.8461	2501.84	45.8461	2753.56
45.8462	255.653	45.8462	516.119	45.8462	771.821	45.8462	1016.29	45.8462	1254.89	45.8462	1499.67	45.8462	1758.28	45.8462	1998.16	45.8462	2241.98	45.8462	2496.84	45.8462	2750.26
45.8462	259.546	45.8462	522.724	45.8462	770.916	45.8462	1013.27	45.8462	1253.25	45.8462	1508.64	45.8462	1756.01	45.8462	1990.95	45.8462	2240.15	45.8462	2497.37	45.8462	2745.79
45.8462	253.817	45.8462	515.58	45.8462	765.442	45.8462	1006.25	45.8462	1251.11	45.8462	1513.19	45.8462	1751.66	45.8462	1985.92	45.8462	2241.22	45.8462	2499.4	45.8462	2747.62
45.8463	247.746	45.8463	503.175	45.8463	758.926	45.8463	1000.45	45.8463	1248.57	45.8463	1513.21	45.8463	1747.49	45.8463	1985.88	45.8463	2242.86	45.8463	2499.68	45.8463	2754.88
45.8463	249.973	45.8463	500.396	45.8463	758.637	45.8463	1002.48	45.8463	1248.92	45.8463	1513.49	45.8463	1748.09	45.8463	1990.76	45.8463	2244.94	45.8463	2500.64	45.8463	2760.59
45.8463	254.883	45.8463	506.627	45.8463	765.022	45.8463	1009.74	45.8463	1252.24	45.8463	1512.74	45.8463	1752.6	45.8463	1994.65	45.8463	2245.81	45.8463	2501.67	45.8463	2757.57
45.8464	251.61	45.8464	509.164	45.8464	770.674	45.8464	1012.49	45.8464	1254.22	45.8464	1507.58	45.8464	1753.85	45.8464	1993.37	45.8464	2242.61	45.8464	2498.99	45.8464	2746.03
45.8464	241.283	45.8464	504.687	45.8464	771.55	45.8464	1008.1	45.8464	1252.39	45.8464	1501.78	45.8464	1748.33	45.8464	1990.66	45.8464	2237.74	45.8464	2495.72	45.8464	2737.21
45.8464	234.823	45.8464	501.483	45.8464	770.139	45.8464	1004.09	45.8464	1248.41	45.8464	1500.24	45.8464	1741.22	45.8464	1990.85	45.8464	2237.37	45.8464	2499.39	45.8464	2743.38
45.8465	237.234	45.8465	501.155	45.8465	766.671	45.8465	1004.67	45.8465	1244.56	45.8465	1498.73	45.8465	1738.47	45.8465	1991.38	45.8465	2241.6	45.8465	2507.67	45.8465	2761.67
45.8465	244.137	45.8465	495.813	45.8465	758.387	45.8465	1004.16	45.8465	1242.76	45.8465	1491.27	45.8465	1739.78	45.8465	1989.47	45.8465	2244.5	45.8465	2509.48	45.8465	2774.97
45.8465	250.568	45.8465	486.412	45.8465	749.293	45.8465	998.529	45.8465	1245.4	45.8465	1483.6	45.8465	1742.47	45.8465	1989.34	45.8465	2245.22	45.8465	2501.54	45.8465	2771.14
45.8466	253.389	45.8466	485.817	45.8466	748.384	45.8466	993.598	45.8466	1251.74	45.8466	1486.6	45.8466	1746.32	45.8466	1994.7	45.8466	2249.51	45.8466	2492.41	45.8466	2755.48
45.8466	248.693	45.8466	497.114	45.8466	754.845	45.8466	994.706	45.8466	1255.75	45.8466	1498.38	45.8466	1750.77	45.8466	2000.21	45.8466	2257.98	45.8466	2489.4	45.8466	2743.17
45.8466	237.415	45.8466	505.769	45.8466	756.909	45.8466	996.695	45.8466	1253.11	45.8466	1505.69	45.8466	1752.92	45.8466	1999.67	45.8466	2262.8	45.8466	2491.82	45.8466	2744.11
45.8467	230.627	45.8467	502.085	45.8467	749.547	45.8467	992.643	45.8467	1248.11	45.8467	1503.39	45.8467	1752.28	45.8467	1997.01	45.8467	2259.53	45.8467	2496.76	45.8467	2754.95
45.8467	238.278	45.8467	495.801	45.8467	741.976	45.8467	986.384	45.8467	1247.66	45.8467	1499.91	45.8467	1752.63	45.8467	1999.53	45.8467	2253.57	45.8467	2501.72	45.8467	2762.42
45.8467	253.972	45.8467	497.964	45.8467	742.67	45.8467	987.164	45.8467	1251.17	45.8467	1501.59	45.8467	1756.25	45.8467	2005.5	45.8467	2251.63	45.8467	2502.43	45.8467	2757.44
45.8468	261.251	45.8468	502.909	45.8468	747.351	45.8468	995.422	45.8468	1252.86	45.8468	1503.86	45.8468	1760.95	45.8468	2008.02	45.8468	2254.23	45.8468	2497.95	45.8468	2747.94
45.8468	254.935	45.8468	500.69	45.8468	747.78	45.8468	1002.51	45.8468	1251.43	45.8468	1501.87	45.8468	1764.56	45.8468	2006.8	45.8468	2258.71	45.8468	2495.55	45.8468	2749.34
45.8468	246.72	45.8468	495.181	45.8468	744.037	45.8468	1003.19	45.8468	1250.64	45.8468	1499.01	45.8468	1766.65	45.8468	2006.19	45.8468	2262.77	45.8468	2500.8	45.8468	2760.46
45.8469	248.254	45.8469	496.132	45.8469	741.803	45.8469	1001.15	45.8469	1252.32	45.8469	1499.43	45.8469	1765.21	45.8469	2005.77	45.8469	2263.71	45.8469	2506.5	45.8469	2762.69
45.8469	256.981	45.8469	502.216	45.8469	743.15	45.8469	1001.88	45.8469	1255.1	45.8469	1500.93	45.8469	1758.51	45.8469	2002.87	45.8469	2260.57	45.8469	2502.47	45.8469	2748.82
45.8469	262.199	45.8469	504.914	45.8469	745.502	45.8469	1005.26	45.8469	1257.92	45.8469	1500.71	45.8469	1750.48	45.8469	2000.53	45.8469	2256.78	45.8469	2492.36	45.8469	2735.26
45.847	259.691	45.847	502.932	45.847	746.749	45.847	1006.76	45.847	1258.99	45.847	1500.52	45.847	1746.94	45.847	2002.5	45.847	2254.97	45.847	2488.14	45.847	2735.6
45.847	255.922	45.847	501.463	45.847	747.74	45.847	1003.71	45.847	1254.99	45.847	1501.77	45.847	1746.42	45.847	2004.43	45.847	2252.18	45.847	2491.2	45.847	2740.82
45.847	259.062	45.847	501.996	45.847	750.491	45.847	999.15	45.847	1247.54	45.847	1502.04	45.847	1743.11	45.847	2000.51	45.847	2246.47	45.847	2492.91	45.847	2739.19
45.8471	268.593	45.8471	502.763	45.8471	754.862	45.8471	998.794	45.8471	1245.15	45.8471	1500.06	45.8471	1738.02	45.8471	1994.85	45.8471	2243.65	45.8471	2491.67	45.8471	2736.94
45.8471	275.63	45.8471	505.446	45.8471	757.344	45.8471	1003.16	45.8471	1251.47	45.8471	1497.5	45.8471	1737.31	45.8471	1995.19	45.8471	2248.49	45.8471	2494.28	45.8471	2741.94
45.8471	274.107	45.8471	512.416	45.8471	755.173	45.8471	1005.21	45.8471	1257.51	45.8471	1494.38	45.8471	1740.12	45.8471	1999.42	45.8471	2254.78	45.8471	2501.19	45.8471	2745.37
45.8472	268.838	45.8472	519.562	45.8472	751.321	45.8472	999.447	45.8472	1254.69	45.8472	1490.04	45.8472	1739.56	45.8472	2000.05	45.8472	2253.78	45.8472	2505	45.8472	2739.52
45.8472	268.193	45.8472	519.692	45.8472	750.77	45.8472	990.708	45.8472	1248.4	45.8472	1488.64	45.8472	1736.13	45.8472	1998.01	45.8472	2247.29	45.8472	2504.18	45.8472	2736.78
45.8472	270.629	45.8472	512.539	45.8472	751.632	45.8472	987.861	45.8472	1247.99	45.8472	1494.68	45.8472	1737.6	45.8472	1999.65	45.8472	2242.48	45.8472	2504.3	45.8472	2748.94
45.8473	266.047	45.8473	505.58	45.8473	747.431	45.8473	991.209	45.8473	1250.51	45.8473	1503.25	45.8473	1743.99	45.8473	2003.29	45.8473	2240.05	45.8473	2505.18	45.8473	2762.97
45.8473	251.762	45.8473	504.553	45.8473	740.088	45.8473	994.295	45.8473	1248.05	45.8473	1505.18	45.8473	1746.03	45.8473	2001.8	45.8473	2238.3	45.8473	2501.22	45.8473	2760.91
45.8473	238.387	45.8473	506.957	45.8473	740.4	45.8473	996.12	45.8473	1243.94	45.8473	1501.64	45.8473	1741.99	45.8473	1996.83	45.8473	2241.53	45.8473	2495.01	45.8473	2750.12
45.8474	235.159	45.8474	505.727	45.8474	749.956	45.8474	1000.96	45.8474	1246.07	45.8474	1501.59	45.8474	1742.05	45.8474	1997.1	45.8474	2251.46	45.8474	2495.78	45.8474	2749.38
45.8474	237.233	45.8474	497.475	45.8474	753.761	45.8474	1006.6	45.8474	1250.06	45.8474	1505.21	45.8474	1750.42	45.8474	2003.18	45.8474	2257.58	45.8474	2503.11	45.8474	2756.79
45.8474	234.473	45.8474	486.401	45.8474	740.927	45.8474	1005.07	45.8474	1246.25	45.8474	1503.67	45.8474	1757.01	45.8474	2006.36	45.8474	2250.67	45.8474	2506.83	45.8474	2756.99
45.8475	226.319	45.8475	479.962	45.8475	722.952	45.8475	996.84	45.8475	1238.88	45.8475	1496.07	45.8475	1754.13	45.8475	2003.19	45.8475	2239.44	45.8475	2504.41	45.8475	2750.25
45.8475	219.725	45.8475	480.355	45.8475	718.171	45.8475	991.597	45.8475	1239.75	45.8475	1492.18	45.8475	1748.84	45.8475	1999.51	45.8475	2238.7	45.8475	2503.27	45.8475	2748.39
45.8475	218.14	45.8475	482.102	45.8475	725.861	45.8475	992.48	45.8475	1246.28	45.8475	1495.82	45.8475	1749.65	45.8475	1999.13	45.8475	2246.4	45.8475	2504.91	45.8475	2749.7
45.8476	221.887	45.8476	480.43	45.8476	731.589	45.8476	992.561	45.8476	1245.51	45.8476	1499.8	45.8476	1753.17	45.8476	1999.23	45.8476	2248.9	45.8476	2502.4	45.8476	2744.09
45.8476	233.419	45.8476	479.137	45.8476	732.323	45.8476	990.429	45.8476	1238.33	45.8476	1500.04	45.8476	1753.67	45.8476	1998.44	45.8476	2244.1	45.8476	2495.93	45.8476	2736.69
45.8476	250.374	45.8476	484.485	45.8476	737.402	45.8476	994.365	45.8476	1238.98	45.8476	1501.26	45.8476	1754.58	45.8476	1999.88	45.8476	2242.21	45.8476	2495.06	45.8476	2740.64
45.8477	258.902	45.8477	493.273	45.8477	747.024	45.8477	1005.19	45.8477	1249.58	45.8477	1505.27	45.8477	1759.59	45.8477	2004.62	45.8477	2246.55	45.8477	2502.37	45.8477	2751.17
45.8477	249.001	45.8477	495.405	45.8477	750.232	45.8477	1010.13	45.8477	1256.04	45.8477	1506.91	45.8477	1763.23	45.8477	2009.64	45.8477	2250.61	45.8477	2508.96	45.8477	2752.41
45.8477	233.295	45.8477	488.874	45.8477	745.921	45.8477	1002.42	45.8477	1252.49	45.8477	1504.82	45.8477	1761	45.8477	2012.77	45.8477	2252.52	45.8477	2509.06	45.8477	2746.03
45.8478	233.467	45.8478	483.112	45.8478	745.917	45.8478	993.374	45.8478	1249.62	45.8478	1503.96	45.8478	1758.66	45.8478	2013.49	45.8478	2256.07	45.8478	2506.3	45.8478	2747.85
45.8478	248.867	45.8478	485.369	45.8478	752.942	45.8478	994.847	45.8478	1253.59	45.8478	1504.72	45.8478	1760.79	45.8478	2010.39	45.8478	2258.54	45.8478	2504.03	45.8478	2758.7
45.8478	257.483	45.8478	492.686	45.8478	755.038	45.8478	1002.22	45.8478	1256.1	45.8478	1501.8	45.8478	1760.66	45.8478	2003.82	45.8478	2253.97	45.8478	2501.59	45.8478	2763.67
45.8479	250.13	45.8479	499.626	45.8479	748.248	45.8479	1005.36	45.8479	1252.26	45.8479	1495.77	45.8479	1752.58	45.8479	1998.4	45.8479	2247.03	45.8479	2500.7	45.8479	2759.26
45.8479	243.346	45.8479	504.392	45.8479	745.578	45.8479	1005.11	45.8479	1250.33	45.8479	1493.68	45.8479	1743.75	45.8479	1997	45.8479	2247.65	45.8479	2503.42	45.8479	2756.43
45.8479	251.562	45.8479	505.064	45.8479	754.572	45.8479	1006.94	45.8479	1254.97	45.8479	1496.24	45.8479	1742.46	45.8479	1996.26	45.8479	2253.12	45.8479	2504.9	45.8479	2757.06
45.848	265.405	45.848	500.455	45.848	764.046	45.848	1008.35	45.848	1257.06	45.848	1496.71	45.848	1744.65	45.848	1993.39	45.848	2251.87	45.848	2499.9	45.848	2751.83
45.848	268.62	45.848	496.997	45.848	763.795	45.848	1004.92	45.848	1250.2	45.848	1494.24	45.848	1743.28	45.848	1991.63	45.848	2243.89	45.848	2494.02	45.848	2742.72
45.848	261.702	45.848	502.852	45.848	760.722	45.848	1000.78	45.848	1243.33	45.848	1495.54	45.848	1741.05	45.848	1993.45	45.848	2240.96	45.848	2495.8	45.848	2742.92
45.8481	256.254	45.8481	512.606	45.8481	763.469	45.8481	1001.27	45.8481	1246.25	45.8481	1501.49	45.8481	1743.41	45.8481	1995.46	45.8481	2246.58	45.8481	2500.93	45.8481	2751.7
45.8481	256.481	45.8481	511.553	45.8481	766.764	45.8481	1002.54	45.8481	1253.92	45.8481	1504.25	45.8481	1748.56	45.8481	1996.01	45.8481	2252.22	45.8481	2498.7	45.8481	2753.4
45.8481	258.363	45.8481	499.127	45.8481	764.209	45.8481	999.44	45.8481	1255.71	45.8481	1500.45	45.8481	1753.43	45.8481	1999.29	45.8481	2253.58	45.8481	2491.04	45.8481	2745.48
45.8482	260.142	45.8482	492.983	45.8482	762.184	45.8482	996.702	45.8482	1251	45.8482	1495.89	45.8482	1759.28	45.8482	2005.13	45.8482	2254.73	45.8482	2489.7	45.8482	2743.63
45.8482	262.896	45.8482	503.328	45.8482	766.966	45.8482	1000.77	45.8482	1246.04	45.8482	1494.71	45.8482	1763.74	45.8482	2004.66	45.8482	2255.98	45.8482	2495.87	45.8482	2753.12
45.8482	264.579	45.8482	518.051	45.8482	770.918	45.8482	1006.94	45.8482	1243.04	45.8482	1494.53	45.8482	1759.42	45.8482	1995.05	45.8482	2253.26	45.8482	2499.19	45.8482	2758.73
45.8483	261.677	45.8483	522.015	45.8483	765.661	45.8483	1006.31	45.8483	1241.13	45.8483	1494.25	45.8483	1748.13	45.8483	1988.36	45.8483	2249.78	45.8483	2497.21	45.8483	2752.01
45.8483	254.765	45.8483	517.251	45.8483	757.243	45.8483	1000.29	45.8483	1242.01	45.8483	1496.75	45.8483	1742.94	45.8483	1994.95	45.8483	2252.7	45.8483	2499.15	45.8483	2745.89
45.8483	247.551	45.8483	513.313	45.8483	754.534	45.8483	997.31	45.8483	1246.94	45.8483	1501.95	45.8483	1748.2	45.8483	2006.64	45.8483	2258.27	45.8483	2507.3	45.8483	2750.77
45.8484	242.859	45.8484	509.898	45.8484	754.011	45.8484	999.45	45.8484	1253.06	45.8484	1505.93	45.8484	1751.96	45.8484	2008.27	45.8484	2256.37	45.8484	2510.77	45.8484	2756.31
45.8484	242.43	45.8484	502.11	45.8484	749.756	45.8484	1002.44	45.8484	1257.83	45.8484	1507.76	45.8484	1746.98	45.8484	1999.3	45.8484	2249.28	45.8484	2503.61	45.8484	2750.66
45.8484	246.843	45.8484	494.18	45.8484	747.297	45.8484	1004.12	45.8484	1261.57	45.8484	1508.96	45.8484	1743.09	45.8484	1991.32	45.8484	2248.92	45.8484	2495.07	45.8484	2740.88
45.8485	252.56	45.8485	494.351	45.8485	752.999	45.8485	1003.98	45.8485	1262.47	45.8485	1507.73	45.8485	1748.4	45.8485	1989.56	45.8485	2254.94	45.8485	2494.66	45.8485	2740.42
45.8485	253.13	45.8485	500.944	45.8485	759.516	45.8485	999.737	45.8485	1257.05	45.8485	1502.81	45.8485	1754.04	45.8485	1989.98	45.8485	2254.25	45.8485	2498.96	45.8485	2749.04
45.8485	246.734	45.8485	505.072	45.8485	756.221	45.8485	992.999	45.8485	1248.81	45.8485	1500.47	45.8485	1750.8	45.8485	1991.64	45.8485	2245.06	45.8485	2501.19	45.8485	2757.96
45.8486	239.175	45.8486	504.109	45.8486	746.387	45.8486	991.793	45.8486	1247.15	45.8486	1506.4	45.8486	1745.94	45.8486	1998	45.8486	2242.09	45.8486	2502.87	45.8486	2763.64
45.8486	236.75	45.8486	502.937	45.8486	741.21	45.8486	998.831	45.8486	1253.2	45.8486	1513.38	45.8486	1749.13	45.8486	2005.84	45.8486	2252.11	45.8486	2507.11	45.8486	2765.51
45.8486	239.756	45.8486	504.472	45.8486	743.456	45.8486	1004.7	45.8486	1256.42	45.8486	1509.91	45.8486	1754.35	45.8486	2005.49	45.8486	2262.46	45.8486	2509.35	45.8486	2760.13
45.8487	244.966	45.8487	507.241	45.8487	747.873	45.8487	1001.85	45.8487	1250.82	45.8487	1499.09	45.8487	1750.96	45.8487	1995.79	45.8487	2261.97	45.8487	2504.49	45.8487	2748.46
45.8487	249.836	45.8487	510.133	45.8487	751.388	45.8487	996.739	45.8487	1245.07	45.8487	1494.92	45.8487	1742.99	45.8487	1988.32	45.8487	2256.88	45.8487	2496.74	45.8487	2740.48
45.8487	252.292	45.8487	512.855	45.8487	753.63	45.8487	997.914	45.8487	1249	45.8487	1499.9	45.8487	1742.04	45.8487	1992.17	45.8487	2256.18	45.8487	2493.73	45.8487	2743.04
45.8488	251.763	45.8488	513.895	45.8488	753.374	45.8488	1001.37	45.8488	1258.41	45.8488	1501.86	45.8488	1748.26	45.8488	2002.09	45.8488	2256.21	45.8488	2495.39	45.8488	2750.11
45.8488	251.983	45.8488	512.786	45.8488	751.459	45.8488	999.537	45.8488	1261.6	45.8488	1495.2	45.8488	1752.14	45.8488	2007.05	45.8488	2250.95	45.8488	2496.31	45.8488	2752.76
45.8488	256.023	45.8488	510.889	45.8488	750.842	45.8488	995.711	45.8488	1255.33	45.8488	1490.25	45.8488	1750.12	45.8488	2004.39	45.8488	2245	45.8488	2494.97	45.8488	2751.22
45.8489	257.87	45.8489	506.747	45.8489	749.541	45.8489	996.625	45.8489	1246.29	45.8489	1495.83	45.8489	1746.56	45.8489	2000	45.8489	2244.8	45.8489	2493.73	45.8489	2749.94
45.8489	248.824	45.8489	496.565	45.8489	742.273	45.8489	998.821	45.8489	1240.74	45.8489	1504.84	45.8489	1744.18	45.8489	1998.81	45.8489	2247.16	45.8489	2493.39	45.8489	2748.44
45.8489	234.028	45.8489	483.03	45.8489	732.299	45.8489	995.949	45.8489	1239.8	45.8489	1505.2	45.8489	1742.58	45.8489	2000.61	45.8489	2246.99	45.8489	2493.58	45.8489	2745.41
45.849	230.02	45.849	476.472	45.849	730.408	45.849	992.214	45.849	1242.84	45.849	1496.9	45.849	1742.77	45.849	2002.83	45.849	2246.91	45.849	2495.64	45.849	2745.02
45.849	241.625	45.849	482.154	45.849	738.399	45.849	995.175	45.849	1248.93	45.849	1490.48	45.849	1745.35	45.849	2003.32	45.849	2249.43	45.849	2499.64	45.849	2750.09
45.849	254.702	45.849	492.643	45.849	745.76	45.849	1001.73	45.849	1255.28	45.849	1492.7	45.849	1747.7	45.849	2002.01	45.849	2249.3	45.849	2501.68	45.849	2754.39
45.8491	257.67	45.8491	497.432	45.8491	746.401	45.8491	1003.93	45.8491	1258.17	45.8491	1499.56	45.8491	1749.01	45.8491	2001.95	45.8491	2243.91	45.8491	2499.29	45.8491	2750.61
45.8491	256.068	45.8491	494.555	45.8491	745.492	45.8491	1002.5	45.8491	1256.14	45.8491	1502.3	45.8491	1752.93	45.8491	2006.03	45.8491	2241.65	45.8491	2496.5	45.8491	2742.27
45.8491	258.087	45.8491	489.433	45.8491	746.333	45.8491	1002.97	45.8491	1250.92	45.8491	1497.25	45.8491	1759.87	45.8491	2011.38	45.8491	2248.65	45.8491	2498.1	45.8491	2739.12
45.8492	260.164	45.8492	488.034	45.8492	745.357	45.8492	1004.94	45.8492	1246.49	45.8492	1489.8	45.8492	1762.98	45.8492	2011.33	45.8492	2256.2	45.8492	2502.03	45.8492	2743.12
45.8492	257.082	45.8492	493.434	45.8492	744.09	45.8492	1005.77	45.8492	1246.71	45.8492	1488.24	45.8492	1758.18	45.8492	2004.87	45.8492	2253.17	45.8492	2503.49	45.8492	2747.26
45.8492	253.463	45.8492	503.122	45.8492	749.716	45.8492	1007.95	45.8492	1251.27	45.8492	1494.1	45.8492	1751.27	45.8492	1998.73	45.8492	2243.37	45.8492	2503.19	45.8492	2747.06
45.8493	253.859	45.8493	508.621	45.8493	758.636	45.8493	1012.33	45.8493	1254.39	45.8493	1500.92	45.8493	1748.49	45.8493	1997.58	45.8493	2238.34	45.8493	2504.62	45.8493	2745.38
45.8493	252.473	45.8493	504.1	45.8493	756.605	45.8493	1011.87	45.8493	1251.17	45.8493	1503.44	45.8493	1746.82	45.8493	1998.19	45.8493	2239.52	45.8493	2505.95	45.8493	2745.82
45.8493	244.335	45.8493	495.006	45.8493	741.734	45.8493	1002.39	45.8493	1244.43	45.8493	1503.18	45.8493	1741.53	45.8493	1996.9	45.8493	2239.88	45.8493	2502.85	45.8493	2747.72
45.8494	236.901	45.8494	490.922	45.8494	730.22	45.8494	992.14	45.8494	1240.67	45.8494	1502.68	45.8494	1736.79	45.8494	1996.18	45.8494	2237.94	45.8494	2497.57	45.8494	2749.15
45.8494	238.527	45.8494	491.638	45.8494	731.806	45.8494	990.536	45.8494	1240.94	45.8494	1500.52	45.8494	1739.67	45.8494	1998.63	45.8494	2238.67	45.8494	2496.5	45.8494	2750
45.8494	244.133	45.8494	489.657	45.8494	736.884	45.8494	994.417	45.8494	1241.73	45.8494	1496.8	45.8494	1748.03	45.8494	2001.23	45.8494	2243.27	45.8494	2499.47	45.8494	2750.93
45.8495	245.004	45.8495	484.957	45.8495	736.592	45.8495	994.811	45.8495	1242.82	45.8495	1496.84	45.8495	1753.88	45.8495	2001.17	45.8495	2248.02	45.8495	2500	45.8495	2752.08
45.8495	244.985	45.8495	485.629	45.8495	737.97	45.8495	990.816	45.8495	1246.58	45.8495	1502.71	45.8495	1755.38	45.8495	2001.34	45.8495	2250.72	45.8495	2496.46	45.8495	2753.26
45.8495	252.431	45.8495	493.11	45.8495	747.96	45.8495	988.075	45.8495	1250.9	45.8495	1507.47	45.8495	1756.86	45.8495	2003.74	45.8495	2251.08	45.8495	2494.51	45.8495	2753.16
45.8496	261.854	45.8496	498.583	45.8496	758.443	45.8496	989.3	45.8496	1251.46	45.8496	1505.58	45.8496	1759.14	45.8496	2004.37	45.8496	2248.26	45.8496	2497.15	45.8496	2749.69
45.8496	259.964	45.8496	497.111	45.8496	760.097	45.8496	993.828	45.8496	1249.81	45.8496	1502.43	45.8496	1758.74	45.8496	2001.19	45.8496	2243.99	45.8496	2500.07	45.8496	2743.55
45.8496	248.197	45.8496	494.726	45.8496	757.84	45.8496	1001.02	45.8496	1250.75	45.8496	1504.3	45.8496	1755.91	45.8496	1999.97	45.8496	2243.93	45.8496	2499.46	45.8496	2739.78
45.8497	243.305	45.8497	497.265	45.8497	759.926	45.8497	1007.75	45.8497	1252.62	45.8497	1505.99	45.8497	1755.03	45.8497	2004.16	45.8497	2249.83	45.8497	2498.51	45.8497	2742.76
45.8497	253.547	45.8497	501.876	45.8497	763.334	45.8497	1008.37	45.8497	1249.78	45.8497	1500.2	45.8497	1756.34	45.8497	2006.39	45.8497	2255.16	45.8497	2502.21	45.8497	2750.7
45.8497	267.619	45.8497	504.76	45.8497	762.123	45.8497	1003.02	45.8497	1244.08	45.8497	1493.02	45.8497	1755.09	45.8497	2000.04	45.8497	2254.03	45.8497	2508.89	45.8497	2758.02
45.8498	270.956	45.8498	508.18	45.8498	759.721	45.8498	1000.02	45.8498	1243.64	45.8498	1495.92	45.8498	1750.6	45.8498	1992.4	45.8498	2250.09	45.8498	2511.27	45.8498	2761.37
45.8498	262.602	45.8498	513.325	45.8498	760.978	45.8498	1004.16	45.8498	1249.78	45.8498	1505.98	45.8498	1749.09	45.8498	1994.8	45.8498	2250.98	45.8498	2506.18	45.8498	2760.81
45.8498	251.991	45.8498	514.634	45.8498	761.542	45.8498	1008.61	45.8498	1254.85	45.8498	1508.95	45.8498	1753.89	45.8498	2004.5	45.8498	2257.82	45.8498	2500.31	45.8498	2757.04
45.8499	246.979	45.8499	508.971	45.8499	756.72	45.8499	1005.03	45.8499	1254.08	45.8499	1500.79	45.8499	1758.99	45.8499	2008.74	45.8499	2265.49	45.8499	2502.44	45.8499	2751.54
45.8499	248.516	45.8499	502.949	45.8499	752.17	45.8499	996.596	45.8499	1251.13	45.8499	1492.37	45.8499	1757.26	45.8499	2004.35	45.8499	2269.91	45.8499	2511.05	45.8499	2748.3
45.8499	251.895	45.8499	502.642	45.8499	754.287	45.8499	993.786	45.8499	1250.42	45.8499	1492.29	45.8499	1750.89	45.8499	2000.55	45.8499	2270.74	45.8499	2515.09	45.8499	2750.95
45.85	251.489	45.85	503.199	45.85	757.843	45.85	999.822	45.85	1251.62	45.85	1497.62	45.85	1748.13	45.85	2002.43	45.85	2269.07	45.85	2508.8	45.85	2757.57
45.85	247.105	45.85	498.436	45.85	754.719	45.85	1007.26	45.85	1253.07	45.85	1503.01	45.85	1751.32	45.85	2003.8	45.85	2265.7	45.85	2499.05	45.85	2761.37
45.85	244.004	45.85	493.74	45.85	748.304	45.85	1008.08	45.85	1254.1	45.85	1507.61	45.85	1754.15	45.85	1999.22	45.85	2260.35	45.85	2494.48	45.85	2758.29
45.8501	244.347	45.8501	497.668	45.8501	747.666	45.8501	1001.82	45.8501	1253.38	45.8501	1510.4	45.8501	1751.07	45.8501	1993.26	45.8501	2252.62	45.8501	2494.43	45.8501	2752.07
45.8501	243.768	45.8501	506.041	45.8501	752.152	45.8501	993.647	45.8501	1250.28	45.8501	1508.44	45.8501	1744.65	45.8501	1992.92	45.8501	2245.52	45.8501	2494.26	45.8501	2749.61
45.8501	240.049	45.8501	507.007	45.8501	752.711	45.8501	988.057	45.8501	1247.38	45.8501	1502.58	45.8501	1740.9	45.8501	1997.3	45.8501	2245.03	45.8501	2494.45	45.8501	2751.74
45.8502	237.785	45.8502	498.75	45.8502	746.028	45.8502	985.899	45.8502	1246.85	45.8502	1497.62	45.8502	1741.1	45.8502	1999.77	45.8502	2251.43	45.8502	2497.47	45.8502	2752.16
45.8502	239.296	45.8502	490.542	45.8502	738.198	45.8502	985.874	45.8502	1246.7	45.8502	1495.43	45.8502	1742.11	45.8502	1996.98	45.8502	2254.9	45.8502	2501	45.8502	2747.09
45.8502	239.605	45.8502	488.814	45.8502	735.209	45.8502	987.54	45.8502	1245.4	45.8502	1494.29	45.8502	1743.02	45.8502	1991.76	45.8502	2247.67	45.8502	2501.79	45.8502	2741.78
45.8503	237.125	45.8503	492.691	45.8503	736.776	45.8503	991.639	45.8503	1246.02	45.8503	1494.6	45.8503	1745.79	45.8503	1988.53	45.8503	2236.95	45.8503	2501.36	45.8503	2742.63
45.8503	239.598	45.8503	500.379	45.8503	739.786	45.8503	996.998	45.8503	1249.74	45.8503	1497.74	45.8503	1748.93	45.8503	1988.33	45.8503	2235.31	45.8503	2501.53	45.8503	2746.42
45.8503	250.762	45.8503	509.732	45.8503	743.187	45.8503	999.752	45.8503	1251.16	45.8503	1500.37	45.8503	1747.04	45.8503	1988.66	45.8503	2241.19	45.8503	2499.56	45.8503	2745.37
45.8504	260.574	45.8504	515.214	45.8504	748.105	45.8504	998.698	45.8504	1247.65	45.8504	1497.88	45.8504	1740.25	45.8504	1987.67	45.8504	2242.23	45.8504	2494.09	45.8504	2741.39
45.8504	258.947	45.8504	513.309	45.8504	754.32	45.8504	998.994	45.8504	1246.55	45.8504	1492.86	45.8504	1737.63	45.8504	1987.5	45.8504	2237.08	45.8504	2490.37	45.8504	2744.81
45.8504	251.053	45.8504	507.962	45.8504	757.853	45.8504	1005.58	45.8504	1253.15	45.8504	1492.11	45.8504	1744.74	45.8504	1991.52	45.8504	2237.73	45.8504	2492.31	45.8504	2756.33
45.8505	248.613	45.8505	503.987	45.8505	754.98	45.8505	1014.61	45.8505	1259.53	45.8505	1496.2	45.8505	1753.65	45.8505	1998.66	45.8505	2247.59	45.8505	2495.2	45.8505	2762.07
45.8505	253.176	45.8505	500.796	45.8505	750.054	45.8505	1018.05	45.8505	1258.01	45.8505	1500.07	45.8505	1754.18	45.8505	2004.01	45.8505	2254.32	45.8505	2493.99	45.8505	2753.36
45.8505	258.14	45.8505	498.882	45.8505	753.67	45.8505	1016.09	45.8505	1257.4	45.8505	1502.61	45.8505	1749.95	45.8505	2005.62	45.8505	2251.26	45.8505	2493.22	45.8505	2741.62
45.8506	260.9	45.8506	503.611	45.8506	767.9	45.8506	1017.16	45.8506	1269.25	45.8506	1506.24	45.8506	1751.75	45.8506	2006.8	45.8506	2249.61	45.8506	2499.37	45.8506	2742.62
45.8506	262.77	45.8506	514.49	45.8506	779.367	45.8506	1023.9	45.8506	1284.24	45.8506	1508.78	45.8506	1758.28	45.8506	2009.93	45.8506	2258.6	45.8506	2508.28	45.8506	2753.36
45.8506	261.829	45.8506	520.385	45.8506	775.04	45.8506	1027.52	45.8506	1281.72	45.8506	1505.68	45.8506	1757.13	45.8506	2011.95	45.8506	2268.07	45.8506	2510.53	45.8506	2757.72
45.8507	255.409	45.8507	514.652	45.8507	759.304	45.8507	1020	45.8507	1260.18	45.8507	1499.44	45.8507	1745.23	45.8507	2008.61	45.8507	2264.34	45.8507	2506.03	45.8507	2751.85
45.8507	246.718	45.8507	505.303	45.8507	745.905	45.8507	1005.26	45.8507	1239.18	45.8507	1496.61	45.8507	1734.89	45.8507	2000.95	45.8507	2252.09	45.8507	2502.81	45.8507	2748.62
45.8507	241.453	45.8507	501.228	45.8507	739.4	45.8507	993.536	45.8507	1231.35	45.8507	1496.72	45.8507	1736.21	45.8507	1995	45.8507	2246.22	45.8507	2502.86	45.8507	2755.19
45.8508	240.054	45.8508	499.249	45.8508	736.394	45.8508	989.684	45.8508	1231.12	45.8508	1494.44	45.8508	1744.99	45.8508	1995.72	45.8508	2249.33	45.8508	2500.14	45.8508	2760.85
45.8508	239.114	45.8508	494.308	45.8508	738.139	45.8508	990.808	45.8508	1231.59	45.8508	1491.33	45.8508	1751.68	45.8508	2001.76	45.8508	2251.21	45.8508	2492.81	45.8508	2754.11
45.8508	238.423	45.8508	490.67	45.8508	746.648	45.8508	991.412	45.8508	1234.2	45.8508	1494.01	45.8508	1752.88	45.8508	2006.1	45.8508	2246.2	45.8508	2487.15	45.8508	2740.76
45.8509	241.188	45.8509	492.465	45.8509	753.8	45.8509	987.944	45.8509	1239.16	45.8509	1501.58	45.8509	1750.56	45.8509	2003.53	45.8509	2239.2	45.8509	2487.62	45.8509	2735.12
45.8509	247.897	45.8509	494.498	45.8509	751.036	45.8509	982.062	45.8509	1242.5	45.8509	1506.26	45.8509	1748.14	45.8509	1997.5	45.8509	2236.48	45.8509	2491.49	45.8509	2740.22
45.8509	254.397	45.8509	492.904	45.8509	745.433	45.8509	980.665	45.8509	1245.17	45.8509	1506.12	45.8509	1749.72	45.8509	1996.32	45.8509	2239.28	45.8509	2495.34	45.8509	2746.87
45.851	257.187	45.851	493.663	45.851	748.892	45.851	988.001	45.851	1251.02	45.851	1505.89	45.851	1756.24	45.851	2001.8	45.851	2245.13	45.851	2499.23	45.851	2749.05
45.851	257.635	45.851	500.357	45.851	756.316	45.851	997.832	45.851	1255.57	45.851	1505.75	45.851	1761.27	45.851	2006.99	45.851	2249.72	45.851	2502.48	45.851	2749.79
45.851	258.349	45.851	504.877	45.851	753.94	45.851	999.989	45.851	1251.58	45.851	1501.4	45.851	1758.16	45.851	2007.01	45.851	2249.57	45.851	2502.59	45.851	2751.91
45.8511	257.137	45.8511	500.783	45.8511	744.806	45.8511	994.664	45.8511	1244.68	45.8511	1495.28	45.8511	1750.81	45.8511	2005.64	45.8511	2246.56	45.8511	2500.59	45.8511	2752.11
45.8511	249.709	45.8511	495.187	45.8511	744.111	45.8511	991.942	45.8511	1246.93	45.8511	1495.21	45.8511	1749.15	45.8511	2006.97	45.8511	2246.4	45.8511	2500.89	45.8511	2748
45.8511	239.543	45.8511	496.792	45.8511	751.745	45.8511	996.352	45.8511	1255.26	45.8511	1500.78	45.8511	1754.41	45.8511	2007.52	45.8511	2250.27	45.8511	2504.1	45.8511	2744.64
45.8512	238.08	45.8512	501.689	45.8512	752.578	45.8512	1001.35	45.8512	1254.56	45.8512	1503.03	45.8512	1758.21	45.8512	2002.79	45.8512	2252.73	45.8512	2505.99	45.8512	2748.04
45.8512	249.392	45.8512	501.466	45.8512	743.979	45.8512	1001.5	45.8512	1243.22	45.8512	1499.18	45.8512	1756.1	45.8512	1996.08	45.8512	2250.22	45.8512	2504.49	45.8512	2755.04
45.8512	260.675	45.8512	497.269	45.8512	739.842	45.8512	1000.42	45.8512	1236.83	45.8512	1495.9	45.8512	1752.43	45.8512	1994.07	45.8512	2246.04	45.8512	2501.98	45.8512	2756.18
45.8513	257.393	45.8513	495.495	45.8513	744.787	45.8513	1002.53	45.8513	1243.04	45.8513	1496.63	45.8513	1751.41	45.8513	1997.03	45.8513	2244.45	45.8513	2500.3	45.8513	2749.23
45.8513	244.201	45.8513	495.54	45.8513	746.594	45.8513	1005.4	45.8513	1251.11	45.8513	1497.1	45.8513	1752.38	45.8513	1999.81	45.8513	2245.1	45.8513	2498.93	45.8513	2743.32
45.8513	239.153	45.8513	491.818	45.8513	739.077	45.8513	1004.81	45.8513	1251.56	45.8513	1495.62	45.8513	1754.63	45.8513	1999.96	45.8513	2245.86	45.8513	2498.24	45.8513	2746.2
45.8514	248.057	45.8514	485.102	45.8514	732.482	45.8514	1000.89	45.8514	1248.99	45.8514	1496.44	45.8514	1758.43	45.8514	1999.55	45.8514	2246.61	45.8514	2499.16	45.8514	2752.8
45.8514	257.926	45.8514	483.44	45.8514	735.069	45.8514	995.626	45.8514	1249.05	45.8514	1500.32	45.8514	1760.71	45.8514	2000.84	45.8514	2248.18	45.8514	2500.55	45.8514	2753.09
45.8514	258.393	45.8514	491.215	45.8514	741.515	45.8514	990.37	45.8514	1248.83	45.8514	1502.37	45.8514	1757.55	45.8514	2003.87	45.8514	2250.8	45.8514	2501.51	45.8514	2747.63
45.8515	255.365	45.8515	502.057	45.8515	745.594	45.8515	988.287	45.8515	1246.83	45.8515	1501.73	45.8515	1750.9	45.8515	2006.68	45.8515	2254.14	45.8515	2503.78	45.8515	2745.8
45.8515	256.493	45.8515	504.874	45.8515	749.2	45.8515	992.678	45.8515	1247.87	45.8515	1503.08	45.8515	1746.03	45.8515	2006.2	45.8515	2256.59	45.8515	2507.19	45.8515	2749.6
45.8515	256.67	45.8515	496.445	45.8515	753.045	45.8515	1000.55	45.8515	1251.83	45.8515	1506.88	45.8515	1743.84	45.8515	2001.72	45.8515	2256.22	45.8515	2507.38	45.8515	2750.94
45.8516	249.738	45.8516	486.413	45.8516	752.059	45.8516	1004.41	45.8516	1251.52	45.8516	1508.48	45.8516	1742.66	45.8516	1998.22	45.8516	2255.1	45.8516	2503.64	45.8516	2747.81
45.8516	243.872	45.8516	487.125	45.8516	746.172	45.8516	1002.73	45.8516	1247.46	45.8516	1507.81	45.8516	1744.62	45.8516	2001.5	45.8516	2258.25	45.8516	2502.9	45.8516	2749.78
45.8516	249.653	45.8516	498.335	45.8516	744.209	45.8516	1002.16	45.8516	1250.33	45.8516	1508.86	45.8516	1751.8	45.8516	2008.65	45.8516	2264.21	45.8516	2508.48	45.8516	2760.11
45.8517	259.297	45.8517	506.577	45.8517	750.956	45.8517	1007.17	45.8517	1262.41	45.8517	1509.81	45.8517	1758.81	45.8517	2009.98	45.8517	2263.69	45.8517	2512.01	45.8517	2765.88
45.8517	255.662	45.8517	502.316	45.8517	759.313	45.8517	1013.82	45.8517	1271	45.8517	1505.52	45.8517	1758.77	45.8517	2002.9	45.8517	2254.13	45.8517	2505.93	45.8517	2757.75
45.8517	239.986	45.8517	492.201	45.8517	760.548	45.8517	1016.22	45.8517	1267.13	45.8517	1499.22	45.8517	1753.55	45.8517	1996.22	45.8517	2247.47	45.8517	2497	45.8517	2747.01
45.8518	231.645	45.8518	488.722	45.8518	755.381	45.8518	1013.24	45.8518	1257.17	45.8518	1498.41	45.8518	1749.37	45.8518	1996.32	45.8518	2253.58	45.8518	2496.19	45.8518	2747.93
45.8518	238.06	45.8518	492.85	45.8518	750.561	45.8518	1006.58	45.8518	1248.98	45.8518	1500.53	45.8518	1745.76	45.8518	1997.52	45.8518	2263.4	45.8518	2501.51	45.8518	2753.82
45.8518	244.587	45.8518	495.563	45.8518	749.676	45.8518	997.816	45.8518	1240.89	45.8518	1496.93	45.8518	1739.43	45.8518	1992.64	45.8518	2261.66	45.8518	2503.06	45.8518	2749.22
45.8519	241.275	45.8519	493.381	45.8519	750.941	45.8519	990.033	45.8519	1232.5	45.8519	1489.78	45.8519	1734.68	45.8519	1985.73	45.8519	2250.13	45.8519	2499.78	45.8519	2737.96
45.8519	240.029	45.8519	491.581	45.8519	751.251	45.8519	987.588	45.8519	1232.24	45.8519	1489.13	45.8519	1738.07	45.8519	1985.64	45.8519	2243.87	45.8519	2498.22	45.8519	2737.7
45.8519	252.66	45.8519	492.47	45.8519	750.497	45.8519	991.348	45.8519	1243.68	45.8519	1494.51	45.8519	1745.75	45.8519	1992.29	45.8519	2247.83	45.8519	2499.05	45.8519	2750.59
45.852	268.627	45.852	492.107	45.852	752.181	45.852	997.349	45.852	1255.77	45.852	1496.35	45.852	1748.56	45.852	1998.17	45.852	2252.53	45.852	2497.74	45.852	2760.34
45.852	270.956	45.852	490.783	45.852	758.098	45.852	1001.17	45.852	1257.3	45.852	1493.98	45.852	1747	45.852	2000.04	45.852	2251.61	45.852	2495.52	45.852	2758.09
45.852	262.176	45.852	495.317	45.852	762.684	45.852	1000.91	45.852	1252.12	45.852	1494.78	45.852	1748.36	45.852	2000.55	45.852	2249.22	45.852	2496.65	45.852	2751.7
45.8521	257.52	45.8521	506.866	45.8521	758.205	45.8521	997.006	45.8521	1250.17	45.8521	1497.31	45.8521	1751.87	45.8521	2000.77	45.8521	2248.92	45.8521	2497.69	45.8521	2748.49
45.8521	260.95	45.8521	516.728	45.8521	747.036	45.8521	993.085	45.8521	1251.77	45.8521	1494.63	45.8521	1750.43	45.8521	1998.99	45.8521	2248.09	45.8521	2492.22	45.8521	2746.28
45.8521	263.805	45.8521	518.942	45.8521	740.932	45.8521	994.387	45.8521	1250.98	45.8521	1491.76	45.8521	1745.14	45.8521	1995.7	45.8521	2245.81	45.8521	2484.29	45.8521	2743.84
45.8522	261.053	45.8522	517.667	45.8522	744.637	45.8522	1000.36	45.8522	1247.97	45.8522	1498.79	45.8522	1743.85	45.8522	1993.29	45.8522	2245.77	45.8522	2484.6	45.8522	2744.72
45.8522	255.016	45.8522	517.769	45.8522	749.584	45.8522	1002.89	45.8522	1248.08	45.8522	1509.11	45.8522	1746.7	45.8522	1992.2	45.8522	2249.13	45.8522	2494.18	45.8522	2748.72
45.8522	248.178	45.8522	517.818	45.8522	749.502	45.8522	998.618	45.8522	1252.7	45.8522	1507.29	45.8522	1747.07	45.8522	1991.89	45.8522	2252.11	45.8522	2503.32	45.8522	2751.56
45.8523	243.618	45.8523	516.955	45.8523	751.364	45.8523	997.192	45.8523	1258.97	45.8523	1496.81	45.8523	1745.49	45.8523	1993.57	45.8523	2251.77	45.8523	2505.72	45.8523	2752.89
45.8523	246.462	45.8523	518.475	45.8523	761.327	45.8523	1007.48	45.8523	1265	45.8523	1495.65	45.8523	1748.18	45.8523	1997.66	45.8523	2248.41	45.8523	2503.61	45.8523	2754.11
45.8523	254.824	45.8523	521.065	45.8523	769.972	45.8523	1020.99	45.8523	1269.61	45.8523	1505.14	45.8523	1753.42	45.8523	2002.02	45.8523	2243.47	45.8523	2500.09	45.8523	2752.09
45.8524	256.725	45.8524	516.623	45.8524	764.738	45.8524	1022.22	45.8524	1270.09	45.8524	1508.66	45.8524	1753.97	45.8524	2005.56	45.8524	2240.1	45.8524	2496.41	45.8524	2746.28
45.8524	246.008	45.8524	503.541	45.8524	750.245	45.8524	1011.75	45.8524	1265.19	45.8524	1501.94	45.8524	1751.16	45.8524	2008.77	45.8524	2241.95	45.8524	2495.36	45.8524	2745.37
45.8524	233.335	45.8524	492.868	45.8524	742.253	45.8524	1003.99	45.8524	1257.15	45.8524	1498.58	45.8524	1751.54	45.8524	2008.79	45.8524	2246.02	45.8524	2497.99	45.8524	2754.29
45.8525	231.248	45.8525	493.662	45.8525	745.539	45.8525	1004	45.8525	1248.6	45.8525	1503.1	45.8525	1752.33	45.8525	2001.29	45.8525	2242.77	45.8525	2499.16	45.8525	2762.42
45.8525	236.603	45.8525	500.427	45.8525	751.328	45.8525	1002.97	45.8525	1240.84	45.8525	1504.01	45.8525	1746.66	45.8525	1990.51	45.8525	2230.73	45.8525	2495.31	45.8525	2758.74
45.8525	238.362	45.8525	503.128	45.8525	753.779	45.8525	996.887	45.8525	1235.86	45.8525	1497.54	45.8525	1739.89	45.8525	1987.87	45.8525	2223.56	45.8525	2492.82	45.8525	2749.91
45.8526	234.576	45.8526	501.832	45.8526	755.148	45.8526	992.623	45.8526	1234.59	45.8526	1494.3	45.8526	1742.84	45.8526	1995.92	45.8526	2232.6	45.8526	2498.56	45.8526	2747.92
45.8526	230.639	45.8526	502.07	45.8526	755.656	45.8526	992.965	45.8526	1233.51	45.8526	1498	45.8526	1751.37	45.8526	2003.3	45.8526	2249.07	45.8526	2506.77	45.8526	2750.11
45.8526	228.103	45.8526	502.48	45.8526	751.972	45.8526	991.754	45.8526	1229.55	45.8526	1499.21	45.8526	1752.08	45.8526	2001.36	45.8526	2255.44	45.8526	2507.4	45.8526	2747.83
45.8527	226.045	45.8527	498.244	45.8527	746.715	45.8527	987.802	45.8527	1227.27	45.8527	1494.83	45.8527	1746.12	45.8527	1995.92	45.8527	2249.58	45.8527	2502.99	45.8527	2745.21
45.8527	226.801	45.8527	492.926	45.8527	747.169	45.8527	988.25	45.8527	1233.37	45.8527	1493.61	45.8527	1747.07	45.8527	1996.12	45.8527	2244.87	45.8527	2503.21	45.8527	2750.49
45.8527	230.706	45.8527	495.701	45.8527	752.935	45.8527	993.948	45.8527	1244.95	45.8527	1498.73	45.8527	1756.28	45.8527	2001.42	45.8527	2249.6	45.8527	2507.14	45.8527	2757.46
45.8528	232.213	45.8528	507.464	45.8528	756.064	45.8528	996.7	45.8528	1252.49	45.8528	1502.99	45.8528	1761.61	45.8528	2007	45.8528	2259.31	45.8528	2506.61	45.8528	2754.93
45.8528	229.725	45.8528	518.683	45.8528	754.873	45.8528	995.534	45.8528	1253.79	45.8528	1503.7	45.8528	1760.53	45.8528	2012.22	45.8528	2267.73	45.8528	2503.8	45.8528	2747.86
45.8528	231.032	45.8528	521.865	45.8528	756.256	45.8528	999.977	45.8528	1254.99	45.8528	1505.39	45.8528	1762.57	45.8528	2015.77	45.8528	2272.12	45.8528	2507.19	45.8528	2749.13
45.8529	241.458	45.8529	519.78	45.8529	762.332	45.8529	1011.48	45.8529	1258.41	45.8529	1507.02	45.8529	1767.29	45.8529	2012.19	45.8529	2268.7	45.8529	2512.3	45.8529	2755.36
45.8529	256.684	45.8529	519.918	45.8529	766.131	45.8529	1017.57	45.8529	1260	45.8529	1502.97	45.8529	1762.8	45.8529	2002.28	45.8529	2256.09	45.8529	2506.59	45.8529	2751.27
45.8529	273.892	45.8529	524.269	45.8529	763.332	45.8529	1011.86	45.8529	1258.56	45.8529	1496.91	45.8529	1749.81	45.8529	1997.58	45.8529	2243.96	45.8529	2493.98	45.8529	2736.53
45.853	296.213	45.853	526.068	45.853	757.424	45.853	1004.12	45.853	1256.71	45.853	1497.72	45.853	1744.58	45.853	2004.33	45.853	2244.6	45.853	2492.19	45.853	2728.1
45.853	318.053	45.853	517.335	45.853	750.27	45.853	1001.68	45.853	1253.11	45.853	1502.46	45.853	1751.69	45.853	2011.74	45.853	2254.73	45.853	2502.2	45.853	2734.14
45.853	322.769	45.853	500.495	45.853	738.755	45.853	996.892	45.853	1244.88	45.853	1500.47	45.853	1755.81	45.853	2007.82	45.853	2259.15	45.853	2504.01	45.853	2743.82
45.8531	306.219	45.8531	488.534	45.8531	724.87	45.8531	984.397	45.8531	1237.11	45.8531	1493.62	45.8531	1748.39	45.8531	1998.6	45.8531	2253.82	45.8531	2490.55	45.8531	2747.43
45.8531	286.154	45.8531	488.787	45.8531	718.289	45.8531	975.531	45.8531	1238.09	45.8531	1494.51	45.8531	1741.78	45.8531	1998.14	45.8531	2250.28	45.8531	2481.94	45.8531	2749.44
45.8531	276.43	45.8531	491.728	45.8531	723.348	45.8531	981.008	45.8531	1245.67	45.8531	1504.22	45.8531	1746.59	45.8531	2005.93	45.8531	2254.14	45.8531	2493.08	45.8531	2754.35
45.8532	269.391	45.8532	484.369	45.8532	732.312	45.8532	991.818	45.8532	1250.1	45.8532	1509.66	45.8532	1753.91	45.8532	2009.15	45.8532	2255.83	45.8532	2508.69	45.8532	2755.38
45.8532	255.995	45.8532	469.757	45.8532	736.714	45.8532	993.696	45.8532	1249.36	45.8532	1505.58	45.8532	1751.84	45.8532	2003.83	45.8532	2249.08	45.8532	2507.82	45.8532	2747.69
45.8532	243.665	45.8532	461.704	45.8532	737.538	45.8532	990.679	45.8532	1249.82	45.8532	1501.94	45.8532	1744.43	45.8532	1998.73	45.8532	2243.1	45.8532	2495.63	45.8532	2740.45
45.8533	239.614	45.8533	464.42	45.8533	739.506	45.8533	996.437	45.8533	1252.94	45.8533	1505.65	45.8533	1742.19	45.8533	1999.17	45.8533	2246.64	45.8533	2491.12	45.8533	2743.36
45.8533	236.239	45.8533	470.957	45.8533	742.648	45.8533	1008.9	45.8533	1253.78	45.8533	1510.09	45.8533	1745.85	45.8533	2000.73	45.8533	2252.98	45.8533	2496.55	45.8533	2750.68
45.8533	228.962	45.8533	478.358	45.8533	744.542	45.8533	1012.66	45.8533	1251.59	45.8533	1508.07	45.8533	1749.79	45.8533	1999.83	45.8533	2251.74	45.8533	2499.92	45.8533	2751.36
45.8534	228.952	45.8534	488.695	45.8534	745.393	45.8534	1004.76	45.8534	1250.61	45.8534	1502.93	45.8534	1752.09	45.8534	1998.88	45.8534	2245.84	45.8534	2498.65	45.8534	2747.55
45.8534	241.238	45.8534	496.963	45.8534	746.961	45.8534	999.94	45.8534	1251.85	45.8534	1500.85	45.8534	1753.27	45.8534	1999.21	45.8534	2245.51	45.8534	2500.46	45.8534	2749.72
45.8534	249.465	45.8534	494.65	45.8534	750.236	45.8534	1007.18	45.8534	1253.81	45.8534	1501.52	45.8534	1752.98	45.8534	1998.58	45.8534	2252.26	45.8534	2505.5	45.8534	2757.9
45.8535	240.399	45.8535	485.349	45.8535	755.496	45.8535	1016	45.8535	1257.35	45.8535	1501.2	45.8535	1752.62	45.8535	1996.95	45.8535	2258.7	45.8535	2505.49	45.8535	2761.16
45.8535	225.982	45.8535	480.894	45.8535	760.795	45.8535	1012.83	45.8535	1260.81	45.8535	1498.92	45.8535	1754.06	45.8535	1996.85	45.8535	2259.8	45.8535	2499.42	45.8535	2754.83
45.8535	223.368	45.8535	482.077	45.8535	761.242	45.8535	1000.72	45.8535	1257.18	45.8535	1496.05	45.8535	1754.25	45.8535	1997.52	45.8535	2256.46	45.8535	2495.41	45.8535	2747.14
45.8536	229.54	45.8536	479.432	45.8536	754.773	45.8536	994.182	45.8536	1246.5	45.8536	1494.07	45.8536	1749.37	45.8536	1996.03	45.8536	2251.62	45.8536	2497.44	45.8536	2746.99
45.8536	232.751	45.8536	472.617	45.8536	746.82	45.8536	999.008	45.8536	1241.48	45.8536	1494.02	45.8536	1743.53	45.8536	1993.5	45.8536	2248.6	45.8536	2501.46	45.8536	2753.36
45.8536	233.355	45.8536	471.203	45.8536	743.822	45.8536	1005.51	45.8536	1248.66	45.8536	1495.04	45.8536	1743.67	45.8536	1993.5	45.8536	2249.73	45.8536	2504.25	45.8536	2759.74
45.8537	236.531	45.8537	475.686	45.8537	744.968	45.8537	1002.52	45.8537	1255.58	45.8537	1494.64	45.8537	1748.03	45.8537	1995.64	45.8537	2252.98	45.8537	2506.55	45.8537	2764.03
45.8537	238.671	45.8537	476.309	45.8537	746.14	45.8537	992.703	45.8537	1251.23	45.8537	1492.67	45.8537	1749.98	45.8537	1996.77	45.8537	2253.56	45.8537	2508.03	45.8537	2768.79
45.8537	236.467	45.8537	472.42	45.8537	747.524	45.8537	988.862	45.8537	1246.26	45.8537	1492.03	45.8537	1749.78	45.8537	1996.32	45.8537	2250.63	45.8537	2506.64	45.8537	2773.03
45.8538	236.566	45.8538	474.163	45.8538	750.351	45.8538	995.88	45.8538	1254.51	45.8538	1493	45.8538	1751.21	45.8538	1995.53	45.8538	2247.6	45.8538	2503.2	45.8538	2769.95
45.8538	242.999	45.8538	482.527	45.8538	751.506	45.8538	1003.11	45.8538	1267.12	45.8538	1492.18	45.8538	1751.35	45.8538	1994.35	45.8538	2245.54	45.8538	2501.46	45.8538	2757.19
45.8538	247.936	45.8538	486.974	45.8538	749.39	45.8538	999.533	45.8538	1266.51	45.8538	1490.43	45.8538	1746.21	45.8538	1993.36	45.8538	2242.79	45.8538	2503.13	45.8538	2744.87
45.8539	246.015	45.8539	486.125	45.8539	749.145	45.8539	990.73	45.8539	1255.61	45.8539	1494.03	45.8539	1741.49	45.8539	1994.46	45.8539	2240.65	45.8539	2505.22	45.8539	2744.5
45.8539	244.174	45.8539	491.062	45.8539	753.409	45.8539	991.247	45.8539	1250.28	45.8539	1502.43	45.8539	1744.4	45.8539	1996.23	45.8539	2241.96	45.8539	2502.98	45.8539	2751.62
45.8539	247.577	45.8539	503.615	45.8539	754.94	45.8539	1002.65	45.8539	1251.3	45.8539	1504.2	45.8539	1750.16	45.8539	1994.92	45.8539	2244.56	45.8539	2495.76	45.8539	2751.41
45.854	250.31	45.854	511.287	45.854	748.16	45.854	1010.98	45.854	1247.04	45.854	1493.55	45.854	1750.14	45.854	1992.65	45.854	2243.93	45.854	2490.13	45.854	2742.46
45.854	248.734	45.854	509.675	45.854	740.263	45.854	1007.68	45.854	1237.51	45.854	1482.67	45.854	1747.53	45.854	1996.37	45.854	2241.18	45.854	2493.37	45.854	2739.82
45.854	248.723	45.854	510.414	45.854	740.049	45.854	1000.91	45.854	1233.61	45.854	1486.27	45.854	1750.28	45.854	2005.05	45.854	2240.52	45.854	2502.37	45.854	2748.97
45.8541	251.834	45.8541	519.541	45.8541	744.038	45.8541	1000.75	45.8541	1236.85	45.8541	1500.5	45.8541	1754.6	45.8541	2008.15	45.8541	2241.21	45.8541	2505.52	45.8541	2753.97
45.8541	250.724	45.8541	526.87	45.8541	745.377	45.8541	1004.41	45.8541	1239.64	45.8541	1509.67	45.8541	1751.09	45.8541	2001.73	45.8541	2241.07	45.8541	2499.35	45.8541	2742.84
45.8541	245.783	45.8541	525.78	45.8541	747.324	45.8541	1004.15	45.8541	1241.52	45.8541	1509.06	45.8541	1742.82	45.8541	1995.5	45.8541	2243.9	45.8541	2494.06	45.8541	2729.01
45.8542	248.614	45.8542	525.96	45.8542	754.775	45.8542	1001.3	45.8542	1247.4	45.8542	1507.49	45.8542	1741.37	45.8542	1997.39	45.8542	2252.81	45.8542	2496.73	45.8542	2731.26
45.8542	260.852	45.8542	535.754	45.8542	762.063	45.8542	1002.37	45.8542	1254.58	45.8542	1509.86	45.8542	1747.62	45.8542	2001.78	45.8542	2260.37	45.8542	2500.05	45.8542	2745.06
45.8542	267.835	45.8542	547.197	45.8542	763.725	45.8542	1006.99	45.8542	1257.33	45.8542	1511.02	45.8542	1751.36	45.8542	2000.66	45.8542	2257.53	45.8542	2497.05	45.8542	2752.33
45.8543	262.755	45.8543	550.299	45.8543	767.315	45.8543	1009.39	45.8543	1258.3	45.8543	1507.79	45.8543	1748.66	45.8543	1996.93	45.8543	2249.23	45.8543	2494.51	45.8543	2749.82
45.8543	259.103	45.8543	549.283	45.8543	779.142	45.8543	1008.28	45.8543	1261.16	45.8543	1504.34	45.8543	1745.58	45.8543	1997.49	45.8543	2247.77	45.8543	2499.03	45.8543	2747.58
45.8543	268.11	45.8543	552.431	45.8543	787.625	45.8543	1006.88	45.8543	1259.74	45.8543	1503.63	45.8543	1745.62	45.8543	2001.33	45.8543	2253.48	45.8543	2502	45.8543	2746.5
45.8544	280.322	45.8544	556.932	45.8544	780.212	45.8544	1006.09	45.8544	1249.52	45.8544	1503.86	45.8544	1746.39	45.8544	2003.8	45.8544	2255.88	45.8544	2494.87	45.8544	2739.65
45.8544	281.939	45.8544	557.299	45.8544	768.104	45.8544	1005.09	45.8544	1241.29	45.8544	1505.45	45.8544	1748.36	45.8544	2006.07	45.8544	2252.47	45.8544	2488.18	45.8544	2732.11
45.8544	275.684	45.8544	560.069	45.8544	772.065	45.8544	1005.94	45.8544	1246.94	45.8544	1511.29	45.8544	1754.53	45.8544	2010.68	45.8544	2251.43	45.8544	2495.87	45.8544	2736.63
45.8545	273.127	45.8545	574.451	45.8545	788.749	45.8545	1009.73	45.8545	1258.9	45.8545	1517.84	45.8545	1760.8	45.8545	2013.28	45.8545	2255.48	45.8545	2509.34	45.8545	2749.87
45.8545	277.257	45.8545	592.655	45.8545	794.156	45.8545	1010.99	45.8545	1260.31	45.8545	1516.32	45.8545	1759.12	45.8545	2008.7	45.8545	2257.32	45.8545	2508.68	45.8545	2754.77
45.8545	283.428	45.8545	595.596	45.8545	779.55	45.8545	1004.09	45.8545	1250.06	45.8545	1506.03	45.8545	1751.35	45.8545	2001.09	45.8545	2253.1	45.8545	2494.15	45.8545	2747.99
45.8546	287.825	45.8546	578.605	45.8546	761.703	45.8546	993.455	45.8546	1241.39	45.8546	1496.9	45.8546	1747.56	45.8546	1998.19	45.8546	2247.75	45.8546	2484.61	45.8546	2744.06
45.8546	285.685	45.8546	556.833	45.8546	754.666	45.8546	989.19	45.8546	1239.87	45.8546	1495.34	45.8546	1749.18	45.8546	1998.72	45.8546	2244.82	45.8546	2487.75	45.8546	2749.35
45.8546	271.011	45.8546	541.845	45.8546	751.977	45.8546	992.966	45.8546	1239.26	45.8546	1496.68	45.8546	1747.7	45.8546	1996.18	45.8546	2242.72	45.8546	2493.5	45.8546	2753.14
45.8547	247.253	45.8547	527.078	45.8547	743.581	45.8547	995.894	45.8547	1237.11	45.8547	1495.88	45.8547	1742.89	45.8547	1992.8	45.8547	2242.81	45.8547	2496.26	45.8547	2749.74
45.8547	228.693	45.8547	503.361	45.8547	733.105	45.8547	991.075	45.8547	1238.63	45.8547	1495.72	45.8547	1746.16	45.8547	1997.18	45.8547	2249.36	45.8547	2501.88	45.8547	2748.88
45.8547	222.361	45.8547	475.35	45.8547	728.406	45.8547	981.745	45.8547	1244.79	45.8547	1498.98	45.8547	1759.09	45.8547	2007.78	45.8547	2258.93	45.8547	2510.51	45.8547	2756.22
45.8548	218.719	45.8548	451.405	45.8548	727.044	45.8548	975.527	45.8548	1249.83	45.8548	1500.89	45.8548	1765.31	45.8548	2011.86	45.8548	2261.11	45.8548	2512.35	45.8548	2761.77
45.8548	209.591	45.8548	428.038	45.8548	721.557	45.8548	975.545	45.8548	1251.24	45.8548	1496.42	45.8548	1755.08	45.8548	2004.45	45.8548	2253.63	45.8548	2505.34	45.8548	2757.4
45.8548	203.479	45.8548	398.768	45.8548	712.105	45.8548	979.187	45.8548	1251.48	45.8548	1488.78	45.8548	1742.76	45.8548	1996.58	45.8548	2246.7	45.8548	2500.39	45.8548	2750.86
45.8549	210.212	45.8549	371.139	45.8549	705.215	45.8549	982.963	45.8549	1250.63	45.8549	1484.7	45.8549	1745.42	45.8549	1998.41	45.8549	2248.14	45.8549	2503.65	45.8549	2752.45
45.8549	221.203	45.8549	359.082	45.8549	703.923	45.8549	986.548	45.8549	1247.28	45.8549	1485.6	45.8549	1756.81	45.8549	2004.43	45.8549	2252.95	45.8549	2507.45	45.8549	2759.11
45.8549	221.698	45.8549	362.388	45.8549	705.761	45.8549	991.604	45.8549	1245.01	45.8549	1488.27	45.8549	1759.43	45.8549	2003.54	45.8549	2252.56	45.8549	2504.13	45.8549	2760.95
45.855	215.852	45.855	369.723	45.855	708.543	45.855	997.103	45.855	1248.32	45.855	1490.36	45.855	1752.58	45.855	1996.33	45.855	2247.39	45.855	2497.6	45.855	2755.39
45.855	221.132	45.855	379.484	45.855	713.242	45.855	999.117	45.855	1254.52	45.855	1491.82	45.855	1749.73	45.855	1993.12	45.855	2244.88	45.855	2495.99	45.855	2748.1
45.855	239.618	45.855	399.782	45.855	721.17	45.855	997.731	45.855	1258.39	45.855	1493.84	45.855	1754.52	45.855	1998.96	45.855	2249.41	45.855	2501.09	45.855	2745.99
45.8551	252.92	45.8551	427.393	45.8551	730.822	45.8551	999.419	45.8551	1260.58	45.8551	1498.15	45.8551	1757.69	45.8551	2008.35	45.8551	2258.31	45.8551	2508.63	45.8551	2752.04
45.8551	249.171	45.8551	446.44	45.8551	738.723	45.8551	1007.12	45.8551	1263	45.8551	1504.53	45.8551	1755.36	45.8551	2012.95	45.8551	2265.15	45.8551	2513.03	45.8551	2761.66
45.8551	240.306	45.8551	453.323	45.8551	743.65	45.8551	1013.39	45.8551	1262.31	45.8551	1509.09	45.8551	1753.85	45.8551	2009.67	45.8551	2264.98	45.8551	2510.73	45.8551	2764.88
45.8552	245.019	45.8552	464.352	45.8552	748.616	45.8552	1011.74	45.8552	1257.07	45.8552	1508.36	45.8552	1756.39	45.8552	2002.45	45.8552	2258.33	45.8552	2503.87	45.8552	2758.31
45.8552	263.476	45.8552	489.267	45.8552	755.973	45.8552	1008.66	45.8552	1253.27	45.8552	1504.13	45.8552	1758.02	45.8552	1998.03	45.8552	2250.47	45.8552	2499.2	45.8552	2751.06
45.8552	277.071	45.8552	513.624	45.8552	761.825	45.8552	1013.14	45.8552	1253.64	45.8552	1500.43	45.8552	1754.39	45.8552	1997.95	45.8552	2245.23	45.8552	2498.9	45.8552	2750.88
45.8553	270.681	45.8553	520.189	45.8553	760.873	45.8553	1019.85	45.8553	1251.19	45.8553	1498.17	45.8553	1746.85	45.8553	1996.18	45.8553	2241.65	45.8553	2497.07	45.8553	2751.49
45.8553	250.302	45.8553	514.994	45.8553	756.812	45.8553	1017.26	45.8553	1243.44	45.8553	1496.59	45.8553	1739.3	45.8553	1989.19	45.8553	2239.24	45.8553	2490.84	45.8553	2744.95
45.8553	237.393	45.8553	517.464	45.8553	759.611	45.8553	1008.28	45.8553	1240.5	45.8553	1496.98	45.8553	1735.75	45.8553	1984.28	45.8553	2241.77	45.8553	2487.55	45.8553	2738.44
45.8554	245.519	45.8554	532.748	45.8554	769.743	45.8554	1005.95	45.8554	1247.44	45.8554	1499.91	45.8554	1738.2	45.8554	1989.29	45.8554	2250.13	45.8554	2492.73	45.8554	2743.61
45.8554	264.702	45.8554	547.98	45.8554	774.972	45.8554	1010.72	45.8554	1252.66	45.8554	1502.61	45.8554	1743.14	45.8554	1997.97	45.8554	2256.11	45.8554	2499.4	45.8554	2755.44
45.8554	273.742	45.8554	552.272	45.8554	768.841	45.8554	1010.65	45.8554	1247.66	45.8554	1503.65	45.8554	1744.79	45.8554	1997.7	45.8554	2251.95	45.8554	2499.76	45.8554	2758.97
45.8555	266.532	45.8555	548.52	45.8555	761.936	45.8555	1003.75	45.8555	1243.15	45.8555	1505.5	45.8555	1743.81	45.8555	1989.6	45.8555	2242.42	45.8555	2498.95	45.8555	2752.61
45.8555	256.5	45.8555	545.304	45.8555	764.962	45.8555	1000.74	45.8555	1249.01	45.8555	1507.64	45.8555	1745.66	45.8555	1987.03	45.8555	2238.5	45.8555	2504.18	45.8555	2747.47
45.8555	253.651	45.8555	544.963	45.8555	770.256	45.8555	1003.86	45.8555	1253.87	45.8555	1503.88	45.8555	1749.34	45.8555	1994.57	45.8555	2241.99	45.8555	2508.78	45.8555	2747.07
45.8556	251.207	45.8556	542.501	45.8556	764.162	45.8556	1002.76	45.8556	1244.86	45.8556	1493.25	45.8556	1748.15	45.8556	2002.9	45.8556	2246.12	45.8556	2502.86	45.8556	2745.03
45.8556	242.501	45.8556	534.564	45.8556	751.088	45.8556	995.245	45.8556	1233.43	45.8556	1486.39	45.8556	1743.28	45.8556	2005.68	45.8556	2248.01	45.8556	2492.95	45.8556	2740.94
45.8556	237.006	45.8556	526.997	45.8556	748.174	45.8556	992.613	45.8556	1238.15	45.8556	1492.22	45.8556	1744.16	45.8556	2006.79	45.8556	2250.04	45.8556	2493.15	45.8556	2741.35
45.8557	245.955	45.8557	529.016	45.8557	758.294	45.8557	998.832	45.8557	1253.08	45.8557	1504.36	45.8557	1752.51	45.8557	2008.64	45.8557	2251.67	45.8557	2501.54	45.8557	2745.54
45.8557	261.983	45.8557	538.619	45.8557	766.223	45.8557	1002.89	45.8557	1258.18	45.8557	1510.48	45.8557	1758.68	45.8557	2007.34	45.8557	2250.78	45.8557	2503.78	45.8557	2746.31
45.8557	268.556	45.8557	541.64	45.8557	763.44	45.8557	998.71	45.8557	1252.87	45.8557	1509.42	45.8557	1757.54	45.8557	2003.09	45.8557	2250.65	45.8557	2497.69	45.8557	2744.5
45.8558	263.686	45.8558	531.066	45.8558	759.419	45.8558	995.186	45.8558	1253.14	45.8558	1508.85	45.8558	1755.1	45.8558	2002.44	45.8558	2254.89	45.8558	2495.29	45.8558	2747.47
45.8558	259.306	45.8558	518.747	45.8558	762.926	45.8558	998.955	45.8558	1260.36	45.8558	1510.69	45.8558	1755.25	45.8558	2006.41	45.8558	2258.9	45.8558	2500.92	45.8558	2753.84
45.8558	260.63	45.8558	518.345	45.8558	767.683	45.8558	1003.35	45.8558	1260.07	45.8558	1510.5	45.8558	1753.49	45.8558	2007.5	45.8558	2257.01	45.8558	2505.28	45.8558	2754.79
45.8559	260.593	45.8559	524.383	45.8559	764.621	45.8559	1002.31	45.8559	1250.87	45.8559	1508.16	45.8559	1748.71	45.8559	2002.14	45.8559	2253.34	45.8559	2503.11	45.8559	2750.49
45.8559	254.179	45.8559	521.116	45.8559	755.832	45.8559	999.982	45.8559	1248.17	45.8559	1507.27	45.8559	1747.5	45.8559	1995.93	45.8559	2253.95	45.8559	2500.21	45.8559	2750.02
45.8559	246.033	45.8559	507.358	45.8559	747.901	45.8559	999.105	45.8559	1256.08	45.8559	1506.11	45.8559	1751.24	45.8559	1993.75	45.8559	2253.97	45.8559	2500.43	45.8559	2753.96
45.856	242.255	45.856	497.836	45.856	741.629	45.856	994.785	45.856	1259.94	45.856	1500.46	45.856	1751.96	45.856	1994.22	45.856	2246.65	45.856	2500.73	45.856	2753.22
45.856	243.12	45.856	500.405	45.856	736.227	45.856	987.2	45.856	1252.9	45.856	1494.21	45.856	1747.25	45.856	1996.32	45.856	2239.51	45.856	2501.09	45.856	2747.32
45.856	245.459	45.856	505.77	45.856	734.935	45.856	985.666	45.856	1247.31	45.856	1495.05	45.856	1745.88	45.856	2001.72	45.856	2244.91	45.856	2504.97	45.856	2747.31
45.8561	246.785	45.8561	503.388	45.8561	739.099	45.8561	992.63	45.8561	1251.33	45.8561	1500.42	45.8561	1751.75	45.8561	2007.62	45.8561	2258.02	45.8561	2508.22	45.8561	2755.49
45.8561	246.226	45.8561	496.484	45.8561	743.662	45.8561	998.009	45.8561	1254.97	45.8561	1500.28	45.8561	1755.71	45.8561	2006.8	45.8561	2261.95	45.8561	2502.45	45.8561	2758.42
45.8561	244.464	45.8561	494.75	45.8561	744.139	45.8561	996.388	45.8561	1249.68	45.8561	1493.93	45.8561	1751.49	45.8561	1998.6	45.8561	2253.39	45.8561	2491.32	45.8561	2748.53
45.8562	242.827	45.8562	499.11	45.8562	741.948	45.8562	995.148	45.8562	1243.68	45.8562	1490.61	45.8562	1746.6	45.8562	1991.86	45.8562	2245.61	45.8562	2488.24	45.8562	2737.88
45.8562	241.911	45.8562	501.535	45.8562	739.792	45.8562	998.67	45.8562	1246.28	45.8562	1492.49	45.8562	1748.3	45.8562	1993.06	45.8562	2245.34	45.8562	2495.02	45.8562	2739.84
45.8562	242.504	45.8562	497.664	45.8562	739.036	45.8562	999.929	45.8562	1251.76	45.8562	1491.92	45.8562	1751.39	45.8562	1998.33	45.8562	2245.05	45.8562	2499.06	45.8562	2749.2
45.8563	246.296	45.8563	492.613	45.8563	743.213	45.8563	995.676	45.8563	1250.9	45.8563	1488.16	45.8563	1749.54	45.8563	2000.5	45.8563	2240.63	45.8563	2495.38	45.8563	2752.66
45.8563	252.249	45.8563	492.658	45.8563	754.626	45.8563	994.458	45.8563	1246.17	45.8563	1490.73	45.8563	1747.24	45.8563	1998.56	45.8563	2239.33	45.8563	2494.68	45.8563	2748.99
45.8563	255.155	45.8563	495.857	45.8563	765.647	45.8563	1000.36	45.8563	1244.69	45.8563	1501.19	45.8563	1749.82	45.8563	1996.92	45.8563	2244.89	45.8563	2503.41	45.8563	2746.31
45.8564	253.08	45.8564	495.353	45.8564	764.64	45.8564	1003.58	45.8564	1246.11	45.8564	1507.22	45.8564	1752.27	45.8564	1999.36	45.8564	2249.98	45.8564	2512.19	45.8564	2747.52
45.8564	252.257	45.8564	490.412	45.8564	753.62	45.8564	997.695	45.8564	1246.93	45.8564	1502.04	45.8564	1748.65	45.8564	2005.42	45.8564	2249.34	45.8564	2511.87	45.8564	2750.2
45.8564	257.274	45.8564	488.057	45.8564	747.749	45.8564	992.655	45.8564	1247.88	45.8564	1495.06	45.8564	1743.41	45.8564	2010.05	45.8564	2247.46	45.8564	2506.41	45.8564	2754.09
45.8565	261.32	45.8565	491.71	45.8565	752.981	45.8565	998.771	45.8565	1249.64	45.8565	1495.48	45.8565	1743.52	45.8565	2007.59	45.8565	2247.92	45.8565	2501.78	45.8565	2757.87
45.8565	256.394	45.8565	494.669	45.8565	757.685	45.8565	1009.34	45.8565	1249.34	45.8565	1498.89	45.8565	1747.4	45.8565	1999.25	45.8565	2247.42	45.8565	2495.92	45.8565	2755.09
45.8565	248.616	45.8565	490.559	45.8565	752.762	45.8565	1011.54	45.8565	1247	45.8565	1498.17	45.8565	1749.93	45.8565	1993.49	45.8565	2245.2	45.8565	2488.29	45.8565	2743.9
45.8566	250.314	45.8566	484.813	45.8566	745.609	45.8566	1005.41	45.8566	1246.9	45.8566	1494.92	45.8566	1750.42	45.8566	1994.78	45.8566	2246.23	45.8566	2485.85	45.8566	2734.97
45.8566	259.539	45.8566	487.133	45.8566	744.914	45.8566	999.966	45.8566	1248.69	45.8566	1492.75	45.8566	1749.08	45.8566	1996.68	45.8566	2250.38	45.8566	2490.57	45.8566	2739.31
45.8566	262.132	45.8566	495.907	45.8566	745.716	45.8566	997.875	45.8566	1246.58	45.8566	1491.08	45.8566	1744.43	45.8566	1992.85	45.8566	2250.08	45.8566	2493.85	45.8566	2752.62
45.8567	253.993	45.8567	500.451	45.8567	741.534	45.8567	995.775	45.8567	1240.97	45.8567	1491.98	45.8567	1739.5	45.8567	1988.71	45.8567	2243.93	45.8567	2491.82	45.8567	2760.72
45.8567	246.368	45.8567	497.549	45.8567	738.55	45.8567	994.403	45.8567	1240.38	45.8567	1500.52	45.8567	1740.98	45.8567	1992.59	45.8567	2241.05	45.8567	2493.17	45.8567	2757.44
45.8567	246.748	45.8567	494.549	45.8567	743.842	45.8567	997.243	45.8567	1247.26	45.8567	1512.62	45.8567	1748.03	45.8567	2000.69	45.8567	2246.81	45.8567	2502.59	45.8567	2749.83
45.8568	248.496	45.8568	494.988	45.8568	750.419	45.8568	1002.22	45.8568	1252.56	45.8568	1515.81	45.8568	1752.54	45.8568	2003.16	45.8568	2254.72	45.8568	2509.67	45.8568	2747.47
45.8568	244.136	45.8568	492.79	45.8568	748.625	45.8568	1003.92	45.8568	1250.09	45.8568	1507.64	45.8568	1753.08	45.8568	2000.76	45.8568	2257.74	45.8568	2504.91	45.8568	2751.55
45.8568	237.866	45.8568	484.913	45.8568	743.327	45.8568	1002.26	45.8568	1246.34	45.8568	1500.15	45.8568	1756.23	45.8568	2001.37	45.8568	2257.16	45.8568	2495.34	45.8568	2754.89
45.8569	239.156	45.8569	479.38	45.8569	745.115	45.8569	1002.01	45.8569	1249.24	45.8569	1501.08	45.8569	1761.63	45.8569	2003.76	45.8569	2256.11	45.8569	2493.32	45.8569	2751.55
45.8569	250.342	45.8569	483.837	45.8569	752.043	45.8569	1005.01	45.8569	1255.65	45.8569	1504.33	45.8569	1760.6	45.8569	2000.71	45.8569	2254.21	45.8569	2499.12	45.8569	2745.53
45.8569	263.685	45.8569	493.555	45.8569	754.209	45.8569	1008.35	45.8569	1257.25	45.8569	1503.77	45.8569	1752.79	45.8569	1995.98	45.8569	2252.57	45.8569	2504.26	45.8569	2745.78
45.857	267.469	45.857	498.662	45.857	750.36	45.857	1008.74	45.857	1252.62	45.857	1502.33	45.857	1749.15	45.857	1999.9	45.857	2254.21	45.857	2504.49	45.857	2752.09
45.857	256.533	45.857	498.691	45.857	747.276	45.857	1005.49	45.857	1246.84	45.857	1502.01	45.857	1753.86	45.857	2008.95	45.857	2256.93	45.857	2501.31	45.857	2754.4
45.857	240.075	45.857	501.527	45.857	747.91	45.857	1000.86	45.857	1244.07	45.857	1498.86	45.857	1758.01	45.857	2009.11	45.857	2255.72	45.857	2497.38	45.857	2749.61
45.8571	234.235	45.8571	509.453	45.8571	750.659	45.8571	999.082	45.8571	1245.38	45.8571	1493.75	45.8571	1755.9	45.8571	2000.36	45.8571	2253.02	45.8571	2496.39	45.8571	2747.55
45.8571	242.851	45.8571	514.533	45.8571	754.958	45.8571	1002.17	45.8571	1250.14	45.8571	1494.72	45.8571	1753.15	45.8571	1997.55	45.8571	2255.39	45.8571	2500.92	45.8571	2753.52
45.8571	252.74	45.8571	510.163	45.8571	758.836	45.8571	1006.51	45.8571	1255.51	45.8571	1503.06	45.8571	1753.97	45.8571	2004.58	45.8571	2260.42	45.8571	2507.06	45.8571	2757.47
45.8572	252.749	45.8572	500.83	45.8572	756.997	45.8572	1007.56	45.8572	1257.97	45.8572	1509.14	45.8572	1754.15	45.8572	2008.33	45.8572	2259.88	45.8572	2508.03	45.8572	2750.64
45.8572	247.31	45.8572	495.373	45.8572	748.764	45.8572	1006.72	45.8572	1257.42	45.8572	1507.28	45.8572	1751.4	45.8572	2002.45	45.8572	2255.08	45.8572	2504.8	45.8572	2741.23
45.8572	244.248	45.8572	494.356	45.8572	741.655	45.8572	1007.45	45.8572	1256.63	45.8572	1503.09	45.8572	1749.91	45.8572	1997.03	45.8572	2254.95	45.8572	2504.59	45.8572	2741.55
45.8573	241.593	45.8573	491.189	45.8573	741.289	45.8573	1006.84	45.8573	1256.48	45.8573	1501.5	45.8573	1750.84	45.8573	1999.15	45.8573	2258.85	45.8573	2508.41	45.8573	2749.79
45.8573	237.348	45.8573	484.862	45.8573	744.791	45.8573	999.863	45.8573	1255.52	45.8573	1499.75	45.8573	1749.83	45.8573	2002.44	45.8573	2256.95	45.8573	2509.67	45.8573	2756.36
45.8573	239.948	45.8573	482.989	45.8573	748.243	45.8573	991.052	45.8573	1253.6	45.8573	1496.74	45.8573	1746.67	45.8573	2001.96	45.8573	2248.49	45.8573	2506.22	45.8573	2758.81
45.8574	253.698	45.8574	489.288	45.8574	751.979	45.8574	990.537	45.8574	1251.92	45.8574	1497.25	45.8574	1746.75	45.8574	2002.68	45.8574	2244.31	45.8574	2503.65	45.8574	2759.68
45.8574	263.387	45.8574	496.136	45.8574	754.8	45.8574	997.766	45.8574	1251.44	45.8574	1501.85	45.8574	1751.23	45.8574	2007.33	45.8574	2248.81	45.8574	2505.35	45.8574	2758.48
45.8574	251.811	45.8574	495.399	45.8574	752.651	45.8574	1001.28	45.8574	1253.76	45.8574	1503.61	45.8574	1755.33	45.8574	2010.47	45.8574	2253.69	45.8574	2507.83	45.8574	2755.15
45.8575	227.75	45.8575	489.91	45.8575	747.042	45.8575	996.84	45.8575	1259.18	45.8575	1500.16	45.8575	1756.68	45.8575	2009.11	45.8575	2252.39	45.8575	2507.56	45.8575	2753.39
45.8575	217.689	45.8575	487.062	45.8575	745.334	45.8575	992.923	45.8575	1261.57	45.8575	1498.18	45.8575	1756.54	45.8575	2006.56	45.8575	2248.1	45.8575	2504.92	45.8575	2753.64
45.8575	230.572	45.8575	487.333	45.8575	749.228	45.8575	994.577	45.8575	1253.5	45.8575	1501.31	45.8575	1753.97	45.8575	2003.7	45.8575	2245.12	45.8575	2501.03	45.8575	2751.92
45.8576	248.823	45.8576	487.778	45.8576	752.218	45.8576	995.264	45.8576	1240.4	45.8576	1504.1	45.8576	1747.97	45.8576	1998.67	45.8576	2243.63	45.8576	2497.09	45.8576	2749.73
45.8576	256.403	45.8576	490.944	45.8576	751.046	45.8576	990.661	45.8576	1238.14	45.8576	1502.68	45.8576	1743.14	45.8576	1994.97	45.8576	2244.54	45.8576	2496.16	45.8576	2753.35
45.8576	257.759	45.8576	499.647	45.8576	750.05	45.8576	987.841	45.8576	1249.68	45.8576	1501.35	45.8576	1744.12	45.8576	1997.59	45.8576	2249.34	45.8576	2499.84	45.8576	2760.11
45.8577	262.509	45.8577	507.377	45.8577	751.755	45.8577	993.017	45.8577	1257.81	45.8577	1503.14	45.8577	1747.27	45.8577	2002.35	45.8577	2253.96	45.8577	2504.01	45.8577	2759.54
45.8577	267.153	45.8577	505.606	45.8577	752.578	45.8577	1000.7	45.8577	1250.91	45.8577	1503.22	45.8577	1746.31	45.8577	2001.09	45.8577	2252.1	45.8577	2503.31	45.8577	2751.51
45.8577	262.651	45.8577	497.839	45.8577	750.298	45.8577	1002.75	45.8577	1240.6	45.8577	1497.55	45.8577	1742.56	45.8577	1995.06	45.8577	2244.66	45.8577	2498.08	45.8577	2747.08
45.8578	250.074	45.8578	494.645	45.8578	747.515	45.8578	999.528	45.8578	1240.85	45.8578	1490.53	45.8578	1741.29	45.8578	1991.43	45.8578	2237.97	45.8578	2492.55	45.8578	2747.57
45.8578	238.281	45.8578	496.629	45.8578	746.17	45.8578	995.647	45.8578	1245.13	45.8578	1488.47	45.8578	1742.2	45.8578	1990.27	45.8578	2234.01	45.8578	2489.05	45.8578	2741.7
45.8578	231.814	45.8578	494.538	45.8578	745.53	45.8578	992.82	45.8578	1241.18	45.8578	1490.9	45.8578	1741.64	45.8578	1987.2	45.8578	2230.75	45.8578	2487.89	45.8578	2729.1
45.8579	229.176	45.8579	485.676	45.8579	744.963	45.8579	991.777	45.8579	1234.32	45.8579	1492.71	45.8579	1739.99	45.8579	1984.8	45.8579	2229.67	45.8579	2489.12	45.8579	2726.03
45.8579	229.26	45.8579	477.923	45.8579	742.365	45.8579	993.462	45.8579	1236.5	45.8579	1491.5	45.8579	1739.65	45.8579	1988.76	45.8579	2234.02	45.8579	2490.78	45.8579	2738.06
45.8579	233.109	45.8579	476.549	45.8579	733.884	45.8579	994.942	45.8579	1243.88	45.8579	1489.73	45.8579	1740.37	45.8579	1996.16	45.8579	2241.37	45.8579	2489.83	45.8579	2748.16
45.858	240.962	45.858	478.813	45.858	723.228	45.858	992.374	45.858	1246.05	45.858	1491.64	45.858	1742.68	45.858	1999.22	45.858	2246.26	45.858	2488.3	45.858	2744.65
45.858	250.623	45.858	483.447	45.858	724.315	45.858	989.48	45.858	1246.89	45.858	1498.51	45.858	1749.54	45.858	1997.69	45.858	2248.84	45.858	2492.5	45.858	2741.09
45.858	257.415	45.858	493.825	45.858	742.689	45.858	993.417	45.858	1255.06	45.858	1505.9	45.858	1759.22	45.858	1997.38	45.858	2252.96	45.858	2502.33	45.858	2751.67
45.8581	256.703	45.8581	508.376	45.8581	761.406	45.8581	1002.1	45.8581	1263.16	45.8581	1507.64	45.8581	1763.82	45.8581	1999.84	45.8581	2257.76	45.8581	2508.89	45.8581	2765.1
45.8581	250.521	45.8581	518.714	45.8581	760.879	45.8581	1007.08	45.8581	1259.29	45.8581	1503.96	45.8581	1760.71	45.8581	2002.47	45.8581	2258.52	45.8581	2507.44	45.8581	2763.52
45.8581	248.93	45.8581	521.673	45.8581	747.154	45.8581	1008.24	45.8581	1251.04	45.8581	1501.55	45.8581	1757.1	45.8581	2005.02	45.8581	2254.8	45.8581	2504.33	45.8581	2752.58
45.8582	257.525	45.8582	523.757	45.8582	742.775	45.8582	1011.63	45.8582	1254.16	45.8582	1503.6	45.8582	1757.62	45.8582	2007.49	45.8582	2251.05	45.8582	2505.18	45.8582	2749.88
45.8582	266.917	45.8582	529.736	45.8582	753.713	45.8582	1013.71	45.8582	1263.25	45.8582	1505.51	45.8582	1757.08	45.8582	2006.12	45.8582	2250.46	45.8582	2505.5	45.8582	2754.43
45.8582	265.497	45.8582	536.505	45.8582	765.166	45.8582	1004.93	45.8582	1259.3	45.8582	1503.68	45.8582	1751.67	45.8582	1999.4	45.8582	2252.93	45.8582	2500.8	45.8582	2751.86
45.8583	259.6	45.8583	542.077	45.8583	768.285	45.8583	990.528	45.8583	1243.89	45.8583	1501.54	45.8583	1746.91	45.8583	1993.02	45.8583	2256.9	45.8583	2496.2	45.8583	2743.02
45.8583	265.522	45.8583	549.977	45.8583	769.965	45.8583	988.527	45.8583	1239.69	45.8583	1502.12	45.8583	1747.39	45.8583	1991.97	45.8583	2259.07	45.8583	2496.45	45.8583	2742.22
45.8583	282.071	45.8583	559.979	45.8583	774.925	45.8583	1002.81	45.8583	1254.5	45.8583	1502.54	45.8583	1748.93	45.8583	1993.34	45.8583	2256.08	45.8583	2496.06	45.8583	2749.73
45.8584	290.521	45.8584	565.831	45.8584	778.451	45.8584	1016.56	45.8584	1269.24	45.8584	1501.53	45.8584	1748.48	45.8584	1994.11	45.8584	2250.26	45.8584	2490.26	45.8584	2750.36
45.8584	285.664	45.8584	567.574	45.8584	779.91	45.8584	1018.46	45.8584	1267.82	45.8584	1503.97	45.8584	1750.85	45.8584	1997.93	45.8584	2248.54	45.8584	2486.17	45.8584	2740.53
45.8584	284.963	45.8584	573.73	45.8584	784.491	45.8584	1016.8	45.8584	1257.66	45.8584	1510.33	45.8584	1756.92	45.8584	2005.81	45.8584	2251.8	45.8584	2490.61	45.8584	2734.54
45.8585	297.838	45.8585	584.729	45.8585	788.446	45.8585	1020.17	45.8585	1252.19	45.8585	1510.76	45.8585	1756.81	45.8585	2008.81	45.8585	2252.32	45.8585	2496.67	45.8585	2740.15
45.8585	308.283	45.8585	587.578	45.8585	781.257	45.8585	1022.76	45.8585	1251.3	45.8585	1499.56	45.8585	1745.51	45.8585	2001.24	45.8585	2246.95	45.8585	2496.08	45.8585	2747.91
45.8585	302.034	45.8585	575.214	45.8585	765.732	45.8585	1018.64	45.8585	1248.74	45.8585	1487.09	45.8585	1734.63	45.8585	1992.76	45.8585	2244.16	45.8585	2494.84	45.8585	2749.58
45.8586	289.761	45.8586	557.661	45.8586	757.285	45.8586	1013.18	45.8586	1244.55	45.8586	1485.89	45.8586	1735.96	45.8586	1994.49	45.8586	2249.96	45.8586	2500.49	45.8586	2748.71
45.8586	285.752	45.8586	545.254	45.8586	759.815	45.8586	1009.22	45.8586	1240.32	45.8586	1492.34	45.8586	1742.85	45.8586	2000.61	45.8586	2256.07	45.8586	2504.06	45.8586	2748.01
45.8586	283.35	45.8586	535.071	45.8586	761.322	45.8586	999.411	45.8586	1234.36	45.8586	1495.07	45.8586	1742.27	45.8586	1998.89	45.8586	2253.01	45.8586	2494.42	45.8586	2743.97
45.8587	271.468	45.8587	522.927	45.8587	756.977	45.8587	984.415	45.8587	1229.29	45.8587	1494.8	45.8587	1737.5	45.8587	1992.53	45.8587	2246.8	45.8587	2482.14	45.8587	2739.45
45.8587	256.397	45.8587	512.268	45.8587	755.799	45.8587	980.952	45.8587	1233.08	45.8587	1500.28	45.8587	1741.94	45.8587	1994.3	45.8587	2248.97	45.8587	2486.66	45.8587	2743.69
45.8587	244.779	45.8587	500.25	45.8587	758.893	45.8587	995.992	45.8587	1245.34	45.8587	1509.23	45.8587	1754.54	45.8587	2003.66	45.8587	2256.3	45.8587	2504.51	45.8587	2754.36
45.8588	223.596	45.8588	473.084	45.8588	752.837	45.8588	1009.39	45.8588	1253.88	45.8588	1510.52	45.8588	1759.69	45.8588	2008.07	45.8588	2256.57	45.8588	2513.87	45.8588	2757.46
45.8588	183.398	45.8588	429.052	45.8588	733.686	45.8588	1001.17	45.8588	1251.49	45.8588	1503.94	45.8588	1751.93	45.8588	2005.1	45.8588	2250.55	45.8588	2509.19	45.8588	2751.12
45.8588	145.427	45.8588	388.651	45.8588	716.942	45.8588	982.493	45.8588	1245.68	45.8588	1501.01	45.8588	1744.36	45.8588	2005.2	45.8588	2250.52	45.8588	2507.39	45.8588	2750.78
45.8589	136.869	45.8589	367.13	45.8589	712.532	45.8589	978.513	45.8589	1245.39	45.8589	1505.46	45.8589	1748.9	45.8589	2012.54	45.8589	2258.46	45.8589	2517.53	45.8589	2763.44
45.8589	151.409	45.8589	354.981	45.8589	709.409	45.8589	990.807	45.8589	1248.9	45.8589	1508.69	45.8589	1761.55	45.8589	2019.74	45.8589	2263.3	45.8589	2527.25	45.8589	2775.73
45.8589	162.98	45.8589	341.47	45.8589	698.382	45.8589	999.576	45.8589	1251.03	45.8589	1505.97	45.8589	1771.62	45.8589	2022.06	45.8589	2261.02	45.8589	2525.49	45.8589	2776.17
45.859	167.781	45.859	337.583	45.859	691.568	45.859	996.867	45.859	1251.92	45.859	1502.51	45.859	1774.29	45.859	2021.64	45.859	2259.64	45.859	2518.86	45.859	2770.8
45.859	182.253	45.859	355.48	45.859	701.916	45.859	993.914	45.859	1252.43	45.859	1501.42	45.859	1769.67	45.859	2017.82	45.859	2261.66	45.859	2517.22	45.859	2767.29
45.859	207.003	45.859	383	45.859	718.383	45.859	996.574	45.859	1249.75	45.859	1499.21	45.859	1759.52	45.859	2008.17	45.859	2258.72	45.859	2518.05	45.859	2761.36
45.8591	224.191	45.8591	401.123	45.8591	721.174	45.8591	995.794	45.8591	1243.53	45.8591	1494.72	45.8591	1749.4	45.8591	1998.53	45.8591	2248.37	45.8591	2513.88	45.8591	2749.94
45.8591	228.808	45.8591	412.746	45.8591	712.242	45.8591	986.659	45.8591	1239.35	45.8591	1490.76	45.8591	1746.19	45.8591	1997.62	45.8591	2240.32	45.8591	2504.63	45.8591	2741.92
45.8591	234.793	45.8591	432.698	45.8591	711.462	45.8591	979.038	45.8591	1241.62	45.8591	1487.18	45.8591	1750.11	45.8591	2002.23	45.8591	2241.2	45.8591	2496.38	45.8591	2743.96
45.8592	249.496	45.8592	461.265	45.8592	726.967	45.8592	982.566	45.8592	1248.73	45.8592	1483.88	45.8592	1754.75	45.8592	2001.99	45.8592	2246.65	45.8592	2494.12	45.8592	2748.95
45.8592	265.229	45.8592	487.583	45.8592	746.159	45.8592	993.541	45.8592	1257.32	45.8592	1487.51	45.8592	1755.99	45.8592	1996.95	45.8592	2251.84	45.8592	2498.27	45.8592	2749.2
45.8592	276.445	45.8592	508.595	45.8592	755.71	45.8592	1002.66	45.8592	1265.67	45.8592	1501.84	45.8592	1754.79	45.8592	1995.61	45.8592	2256.69	45.8592	2503.22	45.8592	2749.58
45.8593	285.297	45.8593	526.935	45.8593	757.329	45.8593	1006.46	45.8593	1271	45.8593	1515.48	45.8593	1751.98	45.8593	1997.66	45.8593	2258.31	45.8593	2500.96	45.8593	2756.69
45.8593	290.838	45.8593	540.396	45.8593	761.346	45.8593	1006.48	45.8593	1269.69	45.8593	1514.3	45.8593	1747.6	45.8593	1994.44	45.8593	2251.48	45.8593	2491.33	45.8593	2764.65
45.8593	290.137	45.8593	548.628	45.8593	772.592	45.8593	1004.54	45.8593	1262.69	45.8593	1502.56	45.8593	1744.27	45.8593	1985.78	45.8593	2239.41	45.8593	2484.49	45.8593	2762.35
45.8594	288.187	45.8594	559.104	45.8594	785.396	45.8594	1003.06	45.8594	1256.51	45.8594	1496.59	45.8594	1744.72	45.8594	1981.04	45.8594	2232.32	45.8594	2487.35	45.8594	2750.01
45.8594	291.663	45.8594	573.45	45.8594	790.04	45.8594	1004.85	45.8594	1256.26	45.8594	1500.67	45.8594	1747.04	45.8594	1983.34	45.8594	2233.72	45.8594	2493.47	45.8594	2739.1
45.8594	296.774	45.8594	580.538	45.8594	783.564	45.8594	1009.39	45.8594	1259.72	45.8594	1504.69	45.8594	1747.97	45.8594	1987.27	45.8594	2238.35	45.8594	2493.74	45.8594	2737.84
45.8595	296.415	45.8595	574.666	45.8595	773.06	45.8595	1012.06	45.8595	1259.88	45.8595	1502.9	45.8595	1748.32	45.8595	1991.33	45.8595	2242.68	45.8595	2489.93	45.8595	2743.09
45.8595	292.646	45.8595	566.186	45.8595	766.266	45.8595	1008.94	45.8595	1253.15	45.8595	1499.81	45.8595	1749.61	45.8595	1998.18	45.8595	2246.99	45.8595	2488.99	45.8595	2746.74
45.8595	289.524	45.8595	563.506	45.8595	763.065	45.8595	1001.23	45.8595	1244.24	45.8595	1499.14	45.8595	1749.21	45.8595	2003.57	45.8595	2248.8	45.8595	2490.87	45.8595	2746.05
45.8596	282.706	45.8596	560.535	45.8596	761.267	45.8596	994.64	45.8596	1240.98	45.8596	1499.82	45.8596	1744.95	45.8596	2000.08	45.8596	2245.5	45.8596	2491.68	45.8596	2744.88
45.8596	269.12	45.8596	551.936	45.8596	763.537	45.8596	993.886	45.8596	1243.41	45.8596	1500.81	45.8596	1740.33	45.8596	1991.29	45.8596	2241.38	45.8596	2492.86	45.8596	2745.56
45.8596	256.545	45.8596	543.378	45.8596	768.912	45.8596	996.202	45.8596	1242.34	45.8596	1499.87	45.8596	1739.08	45.8596	1987.9	45.8596	2242.12	45.8596	2496.96	45.8596	2743.96
45.8597	250.915	45.8597	537.456	45.8597	766.083	45.8597	993.487	45.8597	1232.81	45.8597	1492.6	45.8597	1739.06	45.8597	1991.02	45.8597	2245.15	45.8597	2499.24	45.8597	2736.34
45.8597	245.83	45.8597	528.455	45.8597	749.871	45.8597	984.795	45.8597	1224.15	45.8597	1482.03	45.8597	1737.67	45.8597	1993.25	45.8597	2245.11	45.8597	2494.04	45.8597	2727.98
45.8597	236.859	45.8597	519.356	45.8597	736.342	45.8597	981.518	45.8597	1228.36	45.8597	1480.8	45.8597	1737.86	45.8597	1994.05	45.8597	2244.15	45.8597	2486	45.8597	2727.98
45.8598	232.485	45.8598	522.38	45.8598	742.817	45.8598	992.136	45.8598	1241.98	45.8598	1493.36	45.8598	1742.19	45.8598	1998.88	45.8598	2246.7	45.8598	2484.99	45.8598	2736.46
45.8598	238.004	45.8598	534.147	45.8598	759.571	45.8598	1007.19	45.8598	1250.59	45.8598	1505.89	45.8598	1746.5	45.8598	2005.26	45.8598	2249.58	45.8598	2491.94	45.8598	2744.89
45.8598	243.566	45.8598	534.352	45.8598	763.057	45.8598	1011.17	45.8598	1249.83	45.8598	1505.51	45.8598	1746.51	45.8598	2005.07	45.8598	2248.26	45.8598	2498.48	45.8598	2748.91
45.8599	241.852	45.8599	518.861	45.8599	751.98	45.8599	1005.09	45.8599	1249.02	45.8599	1499.12	45.8599	1745.34	45.8599	1999.69	45.8599	2247.24	45.8599	2499.48	45.8599	2751.78
45.8599	242.063	45.8599	508.54	45.8599	746.023	45.8599	1003.09	45.8599	1253.11	45.8599	1500.04	45.8599	1747.67	45.8599	1998.69	45.8599	2252.67	45.8599	2498.43	45.8599	2754.43
45.8599	251.823	45.8599	514.017	45.8599	751.907	45.8599	1009.21	45.8599	1256.02	45.8599	1506.63	45.8599	1752.15	45.8599	2004.43	45.8599	2260.32	45.8599	2500.58	45.8599	2752.8
45.86	260.692	45.86	518.445	45.86	756.66	45.86	1013.58	45.86	1255.29	45.86	1508.25	45.86	1755.42	45.86	2009.9	45.86	2261.98	45.86	2506.42	45.86	2747.82
45.86	257.135	45.86	508.789	45.86	754.204	45.86	1011.04	45.86	1257.65	45.86	1503.39	45.86	1757.22	45.86	2010.04	45.86	2258.45	45.86	2511.54	45.86	2746.69
45.86	247.806	45.86	497.679	45.86	752.746	45.86	1006.98	45.86	1263.44	45.86	1497.86	45.86	1756.3	45.86	2005.09	45.86	2255.01	45.86	2509.96	45.86	2750.45
45.8601	244.785	45.8601	498.376	45.8601	754.075	45.8601	1003.79	45.8601	1261.44	45.8601	1493.26	45.8601	1749.68	45.8601	1996.54	45.8601	2250.63	45.8601	2500.58	45.8601	2751.61
45.8601	246.435	45.8601	502.675	45.8601	750.428	45.8601	997.863	45.8601	1249.04	45.8601	1490.1	45.8601	1741.75	45.8601	1988.9	45.8601	2243.45	45.8601	2491.66	45.8601	2748.34
45.8601	245.471	45.8601	500.298	45.8601	744.629	45.8601	992.377	45.8601	1241.93	45.8601	1493.94	45.8601	1743.54	45.8601	1989.7	45.8601	2240.44	45.8601	2492.98	45.8601	2748.31
45.8602	244.234	45.8602	497.294	45.8602	748.998	45.8602	997.245	45.8602	1251.25	45.8602	1505.65	45.8602	1755.93	45.8602	1998.99	45.8602	2247.93	45.8602	2501.85	45.8602	2753.54
45.8602	247.539	45.8602	498.453	45.8602	760.447	45.8602	1011.88	45.8602	1264.88	45.8602	1514.49	45.8602	1764.96	45.8602	2005.91	45.8602	2258.49	45.8602	2506.32	45.8602	2755.42
45.8602	250.112	45.8602	493.399	45.8602	760.622	45.8602	1022.01	45.8602	1265.85	45.8602	1513.4	45.8602	1761.95	45.8602	2004.5	45.8602	2260.47	45.8602	2504.08	45.8602	2751.51
45.8603	245.057	45.8603	477.821	45.8603	746.283	45.8603	1018.66	45.8603	1257.36	45.8603	1511.49	45.8603	1755.93	45.8603	2003.82	45.8603	2255.73	45.8603	2505.38	45.8603	2752.12
45.8603	237.899	45.8603	468.246	45.8603	736.635	45.8603	1008.82	45.8603	1253.78	45.8603	1517.83	45.8603	1756.59	45.8603	2011.84	45.8603	2254.56	45.8603	2512.31	45.8603	2761.18
45.8603	240	45.8603	477.038	45.8603	743.005	45.8603	1002.64	45.8603	1256.47	45.8603	1523.24	45.8603	1758.09	45.8603	2019.48	45.8603	2257.65	45.8603	2511.94	45.8603	2766.31
45.8604	251.973	45.8604	490.247	45.8604	752.533	45.8604	1000.94	45.8604	1255.95	45.8604	1514.71	45.8604	1752.16	45.8604	2014.35	45.8604	2257.61	45.8604	2499.22	45.8604	2759.5
45.8604	262.753	45.8604	488.973	45.8604	751.308	45.8604	1000.26	45.8604	1250.96	45.8604	1498.81	45.8604	1744.91	45.8604	2002.44	45.8604	2254.71	45.8604	2490	45.8604	2752.56
45.8604	262.869	45.8604	477.627	45.8604	744.588	45.8604	1000.28	45.8604	1248.43	45.8604	1492.43	45.8604	1746.25	45.8604	2000.2	45.8604	2256.08	45.8604	2497.83	45.8604	2757.16
45.8605	252.885	45.8605	472.5	45.8605	742.879	45.8605	1000.33	45.8605	1248.46	45.8605	1496.33	45.8605	1752.39	45.8605	2008.92	45.8605	2260.73	45.8605	2512.7	45.8605	2763.91
45.8605	240.793	45.8605	475.087	45.8605	744.097	45.8605	996.745	45.8605	1245.06	45.8605	1496.96	45.8605	1753.41	45.8605	2013.5	45.8605	2259.92	45.8605	2517.93	45.8605	2759.04
45.8605	234.715	45.8605	475.43	45.8605	741.771	45.8605	989.999	45.8605	1239.35	45.8605	1490.89	45.8605	1750.31	45.8605	2006.81	45.8605	2252.95	45.8605	2514.76	45.8605	2749.71
45.8606	236.529	45.8606	472.532	45.8606	738.445	45.8606	987.423	45.8606	1238.07	45.8606	1488.65	45.8606	1750.69	45.8606	1999.49	45.8606	2248.98	45.8606	2513.33	45.8606	2751.64
45.8606	241.164	45.8606	473.782	45.8606	739.423	45.8606	992.462	45.8606	1240.63	45.8606	1494.7	45.8606	1754.25	45.8606	2001.24	45.8606	2251.4	45.8606	2511.61	45.8606	2760.24
45.8606	243.505	45.8606	480.031	45.8606	742.913	45.8606	997.892	45.8606	1240.99	45.8606	1500.68	45.8606	1755.64	45.8606	2005.93	45.8606	2253.06	45.8606	2502.48	45.8606	2757.4
45.8607	244.613	45.8607	485.954	45.8607	745.881	45.8607	997.079	45.8607	1240.47	45.8607	1500.21	45.8607	1755.28	45.8607	2003	45.8607	2249.66	45.8607	2492.48	45.8607	2743.02
45.8607	248.031	45.8607	490.503	45.8607	750.519	45.8607	994.903	45.8607	1244.84	45.8607	1496.16	45.8607	1754.98	45.8607	1993.78	45.8607	2245.88	45.8607	2493.34	45.8607	2735.93
45.8607	252.819	45.8607	494.694	45.8607	756.573	45.8607	997.882	45.8607	1249.94	45.8607	1491.62	45.8607	1749.92	45.8607	1987.52	45.8607	2244.64	45.8607	2500.57	45.8607	2742.69
45.8608	256.068	45.8608	494.359	45.8608	757.027	45.8608	1000.23	45.8608	1245.6	45.8608	1486.53	45.8608	1738.25	45.8608	1987.43	45.8608	2241.81	45.8608	2499.96	45.8608	2748.98
45.8608	259.669	45.8608	487.484	45.8608	750.211	45.8608	992.906	45.8608	1235.09	45.8608	1484.45	45.8608	1731.86	45.8608	1989.51	45.8608	2236.57	45.8608	2492.33	45.8608	2746.32
45.8608	266.209	45.8608	483.688	45.8608	746.329	45.8608	981.916	45.8608	1233.99	45.8608	1490.22	45.8608	1741.61	45.8608	1991.22	45.8608	2235.89	45.8608	2492.17	45.8608	2744.83
45.8609	269.137	45.8609	492.926	45.8609	752.05	45.8609	981.843	45.8609	1245.71	45.8609	1499.48	45.8609	1757.18	45.8609	1993.17	45.8609	2242.77	45.8609	2502.08	45.8609	2751.19
45.8609	257.541	45.8609	507.705	45.8609	757.841	45.8609	992.17	45.8609	1254.77	45.8609	1502	45.8609	1758.98	45.8609	1994.62	45.8609	2249.81	45.8609	2507.73	45.8609	2754.94
45.8609	233.219	45.8609	510.074	45.8609	751.637	45.8609	996.886	45.8609	1251.07	45.8609	1497.17	45.8609	1747.27	45.8609	1993.75	45.8609	2250.85	45.8609	2501.67	45.8609	2748.02
45.861	213.073	45.861	495.665	45.861	737.316	45.861	989.783	45.861	1244.69	45.861	1494.56	45.861	1740.81	45.861	1991.64	45.861	2249.98	45.861	2494.57	45.861	2740.83
45.861	210.056	45.861	478.197	45.861	727.902	45.861	983.52	45.861	1247.1	45.861	1498.01	45.861	1746.92	45.861	1991.68	45.861	2252.61	45.861	2496.31	45.861	2745.43
45.861	220.185	45.861	469.396	45.861	726.616	45.861	988.511	45.861	1253.25	45.861	1501.07	45.861	1752.9	45.861	1995.64	45.861	2256.38	45.861	2501.24	45.861	2756.38
45.8611	232.459	45.8611	467.037	45.8611	726.668	45.8611	998.319	45.8611	1253.97	45.8611	1500.5	45.8611	1750.48	45.8611	2002.11	45.8611	2256.87	45.8611	2500.61	45.8611	2760.78
45.8611	242.306	45.8611	466.241	45.8611	725.943	45.8611	1003.42	45.8611	1252.47	45.8611	1501.73	45.8611	1748.7	45.8611	2007.28	45.8611	2254.44	45.8611	2496.57	45.8611	2756.84
45.8611	250.062	45.8611	470.743	45.8611	730.286	45.8611	1006	45.8611	1256.02	45.8611	1507.39	45.8611	1754.92	45.8611	2007.38	45.8611	2250.87	45.8611	2494.97	45.8611	2751.47
45.8612	255.33	45.8612	485.298	45.8612	742.568	45.8612	1012.03	45.8612	1262.64	45.8612	1512.04	45.8612	1761.44	45.8612	2003.43	45.8612	2246.83	45.8612	2494.87	45.8612	2748.23
45.8612	258.799	45.8612	504.064	45.8612	756.741	45.8612	1018.84	45.8612	1267.05	45.8612	1512	45.8612	1760.61	45.8612	2001.7	45.8612	2245.18	45.8612	2493.64	45.8612	2746.67
45.8612	262.214	45.8612	515.509	45.8612	764.091	45.8612	1020.18	45.8612	1269.08	45.8612	1509.74	45.8612	1757.38	45.8612	2004.44	45.8612	2247.83	45.8612	2493.13	45.8612	2746.59
45.8613	263.23	45.8613	517.114	45.8613	762.027	45.8613	1016.74	45.8613	1267.58	45.8613	1506	45.8613	1757	45.8613	2004.35	45.8613	2249.15	45.8613	2493.83	45.8613	2746.49
45.8613	258.693	45.8613	517.941	45.8613	756.538	45.8613	1013.78	45.8613	1258.61	45.8613	1498.69	45.8613	1754.84	45.8613	1996.19	45.8613	2243.47	45.8613	2492.24	45.8613	2744.2
45.8613	253.934	45.8613	525.041	45.8613	756.142	45.8613	1011.82	45.8613	1246.86	45.8613	1491.3	45.8613	1748.03	45.8613	1988.45	45.8613	2237.46	45.8613	2489.64	45.8613	2741.75
45.8614	257.49	45.8614	533.035	45.8614	762.045	45.8614	1006.14	45.8614	1244.27	45.8614	1490.79	45.8614	1743.15	45.8614	1991.88	45.8614	2241.14	45.8614	2492.37	45.8614	2742.68
45.8614	266.019	45.8614	532.142	45.8614	766.748	45.8614	994.879	45.8614	1250.67	45.8614	1495.97	45.8614	1743.67	45.8614	2001.18	45.8614	2249	45.8614	2498.83	45.8614	2744.64
45.8614	267.578	45.8614	523.219	45.8614	765.22	45.8614	984.236	45.8614	1252.14	45.8614	1499.62	45.8614	1743.61	45.8614	2003.23	45.8614	2247.46	45.8614	2499.31	45.8614	2743.37
45.8615	260.387	45.8615	517.004	45.8615	762.108	45.8615	983.204	45.8615	1244.34	45.8615	1501.04	45.8615	1740.75	45.8615	1999.17	45.8615	2239.42	45.8615	2493.56	45.8615	2741.75
45.8615	254.346	45.8615	518.35	45.8615	762.495	45.8615	992.092	45.8615	1239.46	45.8615	1503.73	45.8615	1741.29	45.8615	2000.62	45.8615	2241.09	45.8615	2493.44	45.8615	2744.54
45.8615	254.041	45.8615	520.486	45.8615	762.6	45.8615	999.467	45.8615	1243.87	45.8615	1503.7	45.8615	1745.18	45.8615	2006.78	45.8615	2253.95	45.8615	2502.04	45.8615	2748.32
45.8616	254.905	45.8616	518.164	45.8616	757.87	45.8616	995.799	45.8616	1248.16	45.8616	1495.66	45.8616	1743.67	45.8616	2005.28	45.8616	2261.14	45.8616	2506.77	45.8616	2748.4
45.8616	255.216	45.8616	516.487	45.8616	753.087	45.8616	987.418	45.8616	1245.9	45.8616	1487.44	45.8616	1737.39	45.8616	1995.55	45.8616	2254.79	45.8616	2500.68	45.8616	2749.61
45.8616	256.781	45.8616	520.289	45.8616	754.513	45.8616	988.265	45.8616	1243.58	45.8616	1491.1	45.8616	1738.77	45.8616	1990.91	45.8616	2246.69	45.8616	2493.94	45.8616	2756.64
45.8617	255.963	45.8617	524.445	45.8617	758.782	45.8617	999.715	45.8617	1245.94	45.8617	1502.84	45.8617	1749.68	45.8617	1996.12	45.8617	2247.25	45.8617	2495.64	45.8617	2761.34
45.8617	249.552	45.8617	523.426	45.8617	759.901	45.8617	1010.08	45.8617	1248.76	45.8617	1509.14	45.8617	1755.9	45.8617	2002.18	45.8617	2252.39	45.8617	2500.72	45.8617	2755.54
45.8617	245.69	45.8617	521.654	45.8617	760.283	45.8617	1013.57	45.8617	1250.48	45.8617	1508.8	45.8617	1751.03	45.8617	2004.72	45.8617	2256.06	45.8617	2503.2	45.8617	2747.39
45.8618	252.554	45.8618	524.431	45.8618	764.321	45.8618	1015.82	45.8618	1254.67	45.8618	1510.47	45.8618	1746.46	45.8618	2008.03	45.8618	2258.88	45.8618	2505.93	45.8618	2747.74
45.8618	261.592	45.8618	527.047	45.8618	768.032	45.8618	1019.24	45.8618	1259.08	45.8618	1512.88	45.8618	1749.62	45.8618	2010.06	45.8618	2259.78	45.8618	2509.24	45.8618	2750.63
45.8618	259.894	45.8618	523.479	45.8618	765.393	45.8618	1017.79	45.8618	1257.71	45.8618	1507.7	45.8618	1752.04	45.8618	2003.57	45.8618	2254.38	45.8618	2506.72	45.8618	2746.66
45.8619	252.703	45.8619	517.208	45.8619	757.836	45.8619	1009.97	45.8619	1252.97	45.8619	1498.38	45.8619	1747.72	45.8619	1993.81	45.8619	2245.47	45.8619	2499.96	45.8619	2743.5
45.8619	253.408	45.8619	512.178	45.8619	748.405	45.8619	1002.53	45.8619	1250.46	45.8619	1495.9	45.8619	1744.57	45.8619	1994.57	45.8619	2241.74	45.8619	2500.29	45.8619	2751.25
45.8619	257.468	45.8619	502.954	45.8619	735.215	45.8619	997.26	45.8619	1246.15	45.8619	1498.45	45.8619	1748.17	45.8619	2004.39	45.8619	2244.13	45.8619	2508.87	45.8619	2760.2
45.862	249.43	45.862	487.118	45.862	720.053	45.862	988.644	45.862	1235.12	45.862	1495.15	45.862	1751.54	45.862	2006.97	45.862	2246.02	45.862	2512.3	45.862	2757.26
45.862	232.441	45.862	476.94	45.862	713.599	45.862	978.784	45.862	1227.12	45.862	1487.79	45.862	1750.06	45.862	1998.07	45.862	2246.98	45.862	2504.86	45.862	2751.39
45.862	226.455	45.862	482.288	45.862	721.313	45.862	978.947	45.862	1234.71	45.862	1489.38	45.862	1750.27	45.862	1992	45.862	2252.33	45.862	2497.79	45.862	2756.84
45.8621	236.307	45.8621	490.996	45.8621	732.925	45.8621	990.472	45.8621	1251.71	45.8621	1501.66	45.8621	1755.38	45.8621	1997.01	45.8621	2259.39	45.8621	2499.86	45.8621	2764.25
45.8621	244.464	45.8621	484.949	45.8621	736.601	45.8621	999.543	45.8621	1262.1	45.8621	1511.56	45.8621	1757.68	45.8621	2003.38	45.8621	2259.24	45.8621	2505.17	45.8621	2757.13
45.8621	239.837	45.8621	469.207	45.8621	735.449	45.8621	998.347	45.8621	1264.09	45.8621	1511.05	45.8621	1753.83	45.8621	2002.23	45.8621	2253.17	45.8621	2506.87	45.8621	2744.31
45.8622	233.422	45.8622	464.89	45.8622	739.329	45.8622	996.685	45.8622	1266.7	45.8622	1505.45	45.8622	1752.84	45.8622	1998.87	45.8622	2252.23	45.8622	2506.51	45.8622	2745.25
45.8622	237.812	45.8622	476.36	45.8622	747.726	45.8622	1003.76	45.8622	1269.02	45.8622	1501.32	45.8622	1759.64	45.8622	1999.86	45.8622	2258.4	45.8622	2504.38	45.8622	2754.29
45.8622	247.721	45.8622	486.429	45.8622	752.431	45.8622	1012.4	45.8622	1263.1	45.8622	1499.1	45.8622	1764.6	45.8622	2001.42	45.8622	2260.9	45.8622	2496.6	45.8622	2752.24
45.8623	250.815	45.8623	485.264	45.8623	752.466	45.8623	1012.52	45.8623	1252.72	45.8623	1498.36	45.8623	1759.51	45.8623	1999.39	45.8623	2254.85	45.8623	2487.64	45.8623	2743.34
45.8623	246.696	45.8623	483.672	45.8623	754.806	45.8623	1008.21	45.8623	1249.49	45.8623	1499.43	45.8623	1752.02	45.8623	1998.95	45.8623	2249.36	45.8623	2489.49	45.8623	2745.99
45.8623	245.1	45.8623	491.558	45.8623	761.606	45.8623	1008.6	45.8623	1252.85	45.8623	1499.39	45.8623	1753.14	45.8623	2005.3	45.8623	2251.58	45.8623	2502.22	45.8623	2754.9
45.8624	251.172	45.8624	500.538	45.8624	766.721	45.8624	1010.63	45.8624	1251.92	45.8624	1495.32	45.8624	1759.73	45.8624	2013.4	45.8624	2255.55	45.8624	2510.17	45.8624	2749.25
45.8624	260.106	45.8624	498.388	45.8624	766.395	45.8624	1005.55	45.8624	1245.46	45.8624	1490.89	45.8624	1760.84	45.8624	2015.25	45.8624	2254.04	45.8624	2504.5	45.8624	2733.95
45.8624	263.806	45.8624	488.612	45.8624	765.176	45.8624	996.516	45.8624	1242.79	45.8624	1491.63	45.8624	1755.42	45.8624	2011.22	45.8624	2250.6	45.8624	2495.75	45.8624	2734.84
45.8625	258.693	45.8625	483.782	45.8625	767.107	45.8625	995.06	45.8625	1245.86	45.8625	1495.47	45.8625	1752.15	45.8625	2006.87	45.8625	2251.46	45.8625	2496.21	45.8625	2753.08
45.8625	248.748	45.8625	486.878	45.8625	767.387	45.8625	1001.98	45.8625	1246.72	45.8625	1495.79	45.8625	1754.19	45.8625	2003.52	45.8625	2254.04	45.8625	2502.62	45.8625	2761.71
45.8625	242.646	45.8625	490.756	45.8625	759.694	45.8625	1005.82	45.8625	1242.94	45.8625	1492.48	45.8625	1754.33	45.8625	1998.81	45.8625	2252.6	45.8625	2505.31	45.8625	2751.46
45.8626	245.889	45.8626	491.916	45.8626	748.368	45.8626	1000.89	45.8626	1240.41	45.8626	1491.84	45.8626	1746.49	45.8626	1993.18	45.8626	2248.8	45.8626	2503.55	45.8626	2744.18
45.8626	255.178	45.8626	493.74	45.8626	744.705	45.8626	994.248	45.8626	1240.07	45.8626	1496.37	45.8626	1735.03	45.8626	1989.15	45.8626	2247.38	45.8626	2502.04	45.8626	2752.49
45.8626	262.303	45.8626	497.427	45.8626	751.232	45.8626	992.692	45.8626	1236.52	45.8626	1502.06	45.8626	1729.37	45.8626	1986.78	45.8626	2246.37	45.8626	2500.35	45.8626	2759.68
45.8627	262.511	45.8627	499.825	45.8627	758.044	45.8627	994.201	45.8627	1231.49	45.8627	1505.18	45.8627	1733.02	45.8627	1985.33	45.8627	2241.31	45.8627	2496.09	45.8627	2752.12
45.8627	256.803	45.8627	501.075	45.8627	756.674	45.8627	995.244	45.8627	1234.35	45.8627	1505.88	45.8627	1740.81	45.8627	1987.1	45.8627	2235.93	45.8627	2493.01	45.8627	2743.2
45.8627	248.876	45.8627	505.622	45.8627	749.812	45.8627	996.376	45.8627	1246.11	45.8627	1505.54	45.8627	1746	45.8627	1993.82	45.8627	2238.24	45.8627	2496.01	45.8627	2748.86
45.8628	244.104	45.8628	513.457	45.8628	744.241	45.8628	997.34	45.8628	1256.15	45.8628	1505.66	45.8628	1747.75	45.8628	2000.7	45.8628	2247	45.8628	2501.62	45.8628	2761.52
45.8628	248.488	45.8628	517.77	45.8628	741.173	45.8628	995.75	45.8628	1258.31	45.8628	1508.02	45.8628	1750.11	45.8628	2000.72	45.8628	2251.91	45.8628	2502.3	45.8628	2764.48
45.8628	262.009	45.8628	514.332	45.8628	737.688	45.8628	993.19	45.8628	1257.86	45.8628	1510.8	45.8628	1754.54	45.8628	1994.71	45.8628	2248.11	45.8628	2498.01	45.8628	2756.52
45.8629	274.03	45.8629	507.299	45.8629	732.882	45.8629	993.854	45.8629	1258.63	45.8629	1507.84	45.8629	1756.68	45.8629	1991.4	45.8629	2242.2	45.8629	2495.17	45.8629	2748.08
45.8629	272.219	45.8629	502.8	45.8629	729.254	45.8629	995.843	45.8629	1256.91	45.8629	1498	45.8629	1752.58	45.8629	1995.82	45.8629	2241.65	45.8629	2495.69	45.8629	2744.6
45.8629	257.229	45.8629	501.736	45.8629	730.519	45.8629	993.56	45.8629	1253.02	45.8629	1491.17	45.8629	1745.63	45.8629	2002.92	45.8629	2245.84	45.8629	2495.59	45.8629	2744.94
45.863	242.873	45.863	501.336	45.863	738.172	45.863	989.541	45.863	1254.66	45.863	1496.12	45.863	1743	45.863	2004.96	45.863	2249.84	45.863	2494.14	45.863	2747.78
45.863	239.855	45.863	499.48	45.863	747.702	45.863	992.696	45.863	1261.34	45.863	1505.79	45.863	1746.5	45.863	2001.73	45.863	2250.98	45.863	2496.07	45.863	2750.74
45.863	244.427	45.863	495.802	45.863	751.198	45.863	1003.11	45.863	1260.49	45.863	1506.2	45.863	1751.43	45.863	2000.17	45.863	2249.43	45.863	2502.91	45.863	2750.4
45.8631	246.328	45.8631	492.406	45.8631	747.638	45.8631	1010.06	45.8631	1248.73	45.8631	1498.16	45.8631	1754.21	45.8631	2004.94	45.8631	2247.25	45.8631	2509.13	45.8631	2748.51
45.8631	243.429	45.8631	493.573	45.8631	745.491	45.8631	1007.61	45.8631	1241.8	45.8631	1496.48	45.8631	1755.76	45.8631	2012.08	45.8631	2247.64	45.8631	2509.16	45.8631	2750.65
45.8631	242.674	45.8631	500.191	45.8631	749.428	45.8631	1001.26	45.8631	1249.94	45.8631	1505.91	45.8631	1756.47	45.8631	2013.35	45.8631	2251.16	45.8631	2503.6	45.8631	2755.64
45.8632	247.697	45.8632	505.636	45.8632	751.505	45.8632	996.88	45.8632	1258.73	45.8632	1512.45	45.8632	1753.86	45.8632	2006.11	45.8632	2253.3	45.8632	2497	45.8632	2755.24
45.8632	251.928	45.8632	503.08	45.8632	744.038	45.8632	993.602	45.8632	1251.54	45.8632	1504.76	45.8632	1747.97	45.8632	1996.8	45.8632	2250.53	45.8632	2493.15	45.8632	2747.66
45.8632	247.116	45.8632	495.345	45.8632	733.907	45.8632	990.173	45.8632	1237.53	45.8632	1491.07	45.8632	1743.43	45.8632	1992.89	45.8632	2246.36	45.8632	2493.22	45.8632	2741.4
45.8633	235.332	45.8633	491.021	45.8633	733.064	45.8633	988.772	45.8633	1236.52	45.8633	1485.83	45.8633	1742.79	45.8633	1993.91	45.8633	2246.03	45.8633	2495.23	45.8633	2742.14
45.8633	228.188	45.8633	493.114	45.8633	741.067	45.8633	990.765	45.8633	1246.73	45.8633	1489.23	45.8633	1742.84	45.8633	1994.18	45.8633	2248.63	45.8633	2495.65	45.8633	2745.53
45.8633	234.019	45.8633	498.648	45.8633	748.997	45.8633	996.268	45.8633	1250.89	45.8633	1491.26	45.8633	1741.21	45.8633	1992.03	45.8633	2250.4	45.8633	2493.88	45.8633	2746.71
45.8634	248.471	45.8634	505.875	45.8634	755.157	45.8634	1006.64	45.8634	1247.03	45.8634	1489.31	45.8634	1741.15	45.8634	1990.98	45.8634	2252	45.8634	2493.65	45.8634	2746.76
45.8634	259.273	45.8634	513.127	45.8634	763.745	45.8634	1019.18	45.8634	1248.7	45.8634	1490.18	45.8634	1745.45	45.8634	1992.93	45.8634	2255.59	45.8634	2497.62	45.8634	2746.43
45.8634	259.465	45.8634	514.536	45.8634	772.054	45.8634	1023.27	45.8634	1257.61	45.8634	1496.87	45.8634	1750.72	45.8634	1996.42	45.8634	2258.84	45.8634	2503.22	45.8634	2744.16
45.8635	253.704	45.8635	507.208	45.8635	772.47	45.8635	1012.94	45.8635	1260.62	45.8635	1503.88	45.8635	1752.87	45.8635	2001.38	45.8635	2258.41	45.8635	2506.53	45.8635	2743.3
45.8635	250.439	45.8635	499.434	45.8635	765.494	45.8635	999.554	45.8635	1254.98	45.8635	1506.45	45.8635	1753.56	45.8635	2008.69	45.8635	2255.88	45.8635	2507	45.8635	2749.4
45.8635	250.794	45.8635	501.286	45.8635	759.27	45.8635	999.265	45.8635	1253.72	45.8635	1506.81	45.8635	1756.31	45.8635	2014.94	45.8635	2254.74	45.8635	2505.89	45.8635	2757.6
45.8636	249.632	45.8636	509.933	45.8636	757.451	45.8636	1010.26	45.8636	1261.56	45.8636	1508.34	45.8636	1760.21	45.8636	2014.63	45.8636	2255.39	45.8636	2503.5	45.8636	2755.77
45.8636	245.924	45.8636	514.512	45.8636	757.189	45.8636	1015.64	45.8636	1265.18	45.8636	1508.68	45.8636	1761.92	45.8636	2008.14	45.8636	2256.44	45.8636	2500.72	45.8636	2743.93
45.8636	244.738	45.8636	512.314	45.8636	757.122	45.8636	1007.88	45.8636	1255	45.8636	1503.33	45.8636	1760.31	45.8636	2001.33	45.8636	2256.17	45.8636	2499.43	45.8636	2736.75
45.8637	247.381	45.8637	509.392	45.8637	758.065	45.8637	996.911	45.8637	1240.89	45.8637	1494.49	45.8637	1756.28	45.8637	1997.59	45.8637	2251.68	45.8637	2499.1	45.8637	2742.02
45.8637	247.331	45.8637	507.81	45.8637	757.617	45.8637	993.066	45.8637	1237.43	45.8637	1490.83	45.8637	1751.48	45.8637	1995.79	45.8637	2243.03	45.8637	2496.99	45.8637	2750.01
45.8637	240.337	45.8637	503.433	45.8637	752.597	45.8637	994.558	45.8637	1244.37	45.8637	1495.97	45.8637	1748.86	45.8637	1994.99	45.8637	2237.75	45.8637	2492.9	45.8637	2749.72
45.8638	232.302	45.8638	495.642	45.8638	745.647	45.8638	995.451	45.8638	1250.42	45.8638	1501.9	45.8638	1749.88	45.8638	1995.06	45.8638	2242.16	45.8638	2489.5	45.8638	2743.15
45.8638	231.589	45.8638	489.97	45.8638	742.862	45.8638	995.945	45.8638	1249.59	45.8638	1499.46	45.8638	1750.93	45.8638	1994.52	45.8638	2249.75	45.8638	2487.92	45.8638	2738.29
45.8638	237.539	45.8638	490.685	45.8638	746.374	45.8638	999.327	45.8638	1245.65	45.8638	1492.33	45.8638	1747.98	45.8638	1993.24	45.8638	2249.33	45.8638	2487.94	45.8638	2738.79
45.8639	241.469	45.8639	496.597	45.8639	753.569	45.8639	1004.42	45.8639	1243.22	45.8639	1491.99	45.8639	1743.89	45.8639	1994.49	45.8639	2242.61	45.8639	2491.16	45.8639	2744.45
45.8639	236.843	45.8639	503.066	45.8639	760.496	45.8639	1006.06	45.8639	1241.99	45.8639	1500.34	45.8639	1744.02	45.8639	1999.31	45.8639	2240.51	45.8639	2497.59	45.8639	2752.59
45.8639	225.969	45.8639	504.736	45.8639	763.123	45.8639	1001.68	45.8639	1240.98	45.8639	1507.89	45.8639	1746.71	45.8639	2003.38	45.8639	2244.49	45.8639	2501.69	45.8639	2757.07
45.864	218.825	45.864	500.325	45.864	760.119	45.864	995.197	45.864	1243.08	45.864	1509.67	45.864	1746.76	45.864	2004.28	45.864	2246.86	45.864	2499.89	45.864	2755.33
45.864	225.707	45.864	497.428	45.864	756.446	45.864	993.49	45.864	1250.53	45.864	1510.2	45.864	1746.32	45.864	2005.52	45.864	2247.42	45.864	2498.73	45.864	2754.89
45.864	247.512	45.864	505.281	45.864	757.758	45.864	998.137	45.864	1257.71	45.864	1510.54	45.864	1750.82	45.864	2007.84	45.864	2252.61	45.864	2505.86	45.864	2762.64
45.8641	273.434	45.8641	519.121	45.8641	760.326	45.8641	1002.36	45.8641	1255.59	45.8641	1504.97	45.8641	1756.37	45.8641	2005.31	45.8641	2259.16	45.8641	2516.82	45.8641	2771.41
45.8641	292.049	45.8641	521.615	45.8641	755.306	45.8641	999.527	45.8641	1245.33	45.8641	1495.62	45.8641	1754.22	45.8641	1997.05	45.8641	2257.27	45.8641	2521.55	45.8641	2770.4
45.8641	302.787	45.8641	505.948	45.8641	743.653	45.8641	992.777	45.8641	1239.87	45.8641	1494.59	45.8641	1746.96	45.8641	1993.18	45.8641	2249.91	45.8641	2519.69	45.8641	2763.81
45.8642	310.748	45.8642	486.775	45.8642	735.672	45.8642	990.76	45.8642	1246.98	45.8642	1503.68	45.8642	1745.7	45.8642	1999.75	45.8642	2250.05	45.8642	2517.29	45.8642	2762.89
45.8642	313.474	45.8642	480.049	45.8642	734.575	45.8642	995.459	45.8642	1257.76	45.8642	1507.78	45.8642	1751.08	45.8642	2007.53	45.8642	2257.85	45.8642	2513.91	45.8642	2764.6
45.8642	303.389	45.8642	482.929	45.8642	733.28	45.8642	1001.07	45.8642	1259.27	45.8642	1498.62	45.8642	1752.63	45.8642	2006.36	45.8642	2260.09	45.8642	2506.97	45.8642	2757.7
45.8643	283.233	45.8643	483.863	45.8643	729.586	45.8643	1003.43	45.8643	1252.6	45.8643	1489.73	45.8643	1748.06	45.8643	2001.3	45.8643	2253.92	45.8643	2502.73	45.8643	2746.89
45.8643	266.381	45.8643	481.866	45.8643	730.307	45.8643	1002.63	45.8643	1248.83	45.8643	1494.88	45.8643	1746.52	45.8643	2002.33	45.8643	2251.05	45.8643	2507.47	45.8643	2747.97
45.8643	257.954	45.8643	483.065	45.8643	736.779	45.8643	997.899	45.8643	1251.4	45.8643	1506	45.8643	1750.58	45.8643	2006.86	45.8643	2255.59	45.8643	2513.11	45.8643	2759.35
45.8644	248.255	45.8644	486.479	45.8644	740.542	45.8644	989.6	45.8644	1253.33	45.8644	1507.74	45.8644	1751.99	45.8644	2006.29	45.8644	2257.86	45.8644	2508.36	45.8644	2762.01
45.8644	231.775	45.8644	486.613	45.8644	738.147	45.8644	985.113	45.8644	1250.22	45.8644	1501.54	45.8644	1749.31	45.8644	2002.57	45.8644	2254.1	45.8644	2498.23	45.8644	2750.87
45.8644	219.985	45.8644	484.735	45.8644	736.786	45.8644	991.961	45.8644	1245.85	45.8644	1498.44	45.8644	1751.8	45.8644	2003.33	45.8644	2252.73	45.8644	2495.55	45.8644	2742.26
45.8645	224.566	45.8645	486.409	45.8645	740.491	45.8645	1004.83	45.8645	1244.54	45.8645	1498.38	45.8645	1760.54	45.8645	2005.96	45.8645	2256.05	45.8645	2498.98	45.8645	2745.07
45.8645	238.382	45.8645	492.36	45.8645	743.904	45.8645	1010.49	45.8645	1246.56	45.8645	1494.74	45.8645	1762.9	45.8645	2001.93	45.8645	2255.03	45.8645	2497.91	45.8645	2747.95
45.8645	245.746	45.8645	500.104	45.8645	744.47	45.8645	1006.47	45.8645	1251.33	45.8645	1491.36	45.8645	1753.21	45.8645	1993.53	45.8645	2247.79	45.8645	2493.19	45.8645	2742.72
45.8646	243.599	45.8646	508.552	45.8646	747.711	45.8646	1003.64	45.8646	1257.76	45.8646	1496.6	45.8646	1743.14	45.8646	1991.05	45.8646	2245.01	45.8646	2493.81	45.8646	2737.95
45.8646	239.693	45.8646	514.106	45.8646	755.137	45.8646	1008.09	45.8646	1261.36	45.8646	1505.82	45.8646	1743.44	45.8646	1995.41	45.8646	2250.26	45.8646	2497.72	45.8646	2740.72
45.8646	236.669	45.8646	510.686	45.8646	759.388	45.8646	1012.54	45.8646	1258.24	45.8646	1507.31	45.8646	1749.63	45.8646	1997.84	45.8646	2252.56	45.8646	2495.65	45.8646	2745.25
45.8647	231.816	45.8647	501.137	45.8647	757.241	45.8647	1009.9	45.8647	1252.35	45.8647	1502.03	45.8647	1753.26	45.8647	1995.85	45.8647	2245.89	45.8647	2490.24	45.8647	2747.76
45.8647	227.998	45.8647	498.813	45.8647	756.117	45.8647	1004.56	45.8647	1251.5	45.8647	1500.73	45.8647	1753.89	45.8647	1995.34	45.8647	2239.3	45.8647	2491.58	45.8647	2752.78
45.8647	231.277	45.8647	509.336	45.8647	761.505	45.8647	1003.81	45.8647	1256.02	45.8647	1504.08	45.8647	1752.64	45.8647	1996.93	45.8647	2239.81	45.8647	2496.71	45.8647	2757.42
45.8648	239.82	45.8648	520.567	45.8648	767.526	45.8648	1006.36	45.8648	1258.21	45.8648	1502.73	45.8648	1746.85	45.8648	1994.39	45.8648	2240.98	45.8648	2493.76	45.8648	2750.34
45.8648	246.173	45.8648	519.526	45.8648	766.034	45.8648	1006.41	45.8648	1254.31	45.8648	1495.59	45.8648	1738.92	45.8648	1988.39	45.8648	2237.49	45.8648	2484.78	45.8648	2734.02
45.8648	248.497	45.8648	509.473	45.8648	757.804	45.8648	1003.2	45.8648	1249.77	45.8648	1491.9	45.8648	1738.05	45.8648	1988.25	45.8648	2236.41	45.8648	2484.07	45.8648	2727.09
45.8649	250.369	45.8649	501.395	45.8649	749.93	45.8649	999.817	45.8649	1250.17	45.8649	1494.89	45.8649	1746.33	45.8649	1996.85	45.8649	2243.97	45.8649	2493.02	45.8649	2735.92
45.8649	252.329	45.8649	498.425	45.8649	747.268	45.8649	996.872	45.8649	1252.98	45.8649	1498.14	45.8649	1754.09	45.8649	2005.2	45.8649	2253.12	45.8649	2496.73	45.8649	2744.78
45.8649	252.214	45.8649	497.919	45.8649	749.023	45.8649	993.258	45.8649	1252.54	45.8649	1498.76	45.8649	1754.66	45.8649	2005.7	45.8649	2254.74	45.8649	2489.15	45.8649	2743.33
45.865	250.932	45.865	499.731	45.865	750.255	45.865	990.157	45.865	1249.41	45.865	1500.77	45.865	1752.29	45.865	2001.09	45.865	2251.52	45.865	2482.72	45.865	2742.33
45.865	250.703	45.865	503.34	45.865	747.247	45.865	989.462	45.865	1249.39	45.865	1504.49	45.865	1751.15	45.865	1997.27	45.865	2251.06	45.865	2486.89	45.865	2750.97
45.865	251.06	45.865	504.621	45.865	744.015	45.865	990.569	45.865	1254.01	45.865	1504.91	45.865	1748.74	45.865	1995.95	45.865	2253.21	45.865	2494.2	45.865	2759.02
45.8651	251.968	45.8651	502.639	45.8651	748.745	45.8651	992.045	45.8651	1256.61	45.8651	1501.14	45.8651	1744.88	45.8651	1996.83	45.8651	2253.29	45.8651	2495.64	45.8651	2755.37
45.8651	255.07	45.8651	501.81	45.8651	759.693	45.8651	993.526	45.8651	1249.77	45.8651	1497.23	45.8651	1744.93	45.8651	1999.31	45.8651	2251.58	45.8651	2495.17	45.8651	2747.56
45.8651	256.811	45.8651	502.373	45.8651	762.901	45.8651	993.795	45.8651	1234.8	45.8651	1494.3	45.8651	1749.67	45.8651	2000.76	45.8651	2251.35	45.8651	2499.51	45.8651	2748.18
45.8652	249.048	45.8652	498.547	45.8652	751.493	45.8652	991.195	45.8652	1221.8	45.8652	1491.56	45.8652	1753.01	45.8652	1999.23	45.8652	2251.8	45.8652	2505.09	45.8652	2754.78
45.8652	233.376	45.8652	490.893	45.8652	737.964	45.8652	987.972	45.8652	1220.26	45.8652	1492.19	45.8652	1752.52	45.8652	1997.52	45.8652	2250.14	45.8652	2505.63	45.8652	2756.96
45.8652	224.886	45.8652	488.801	45.8652	736.738	45.8652	988.945	45.8652	1230.09	45.8652	1498.25	45.8652	1751.54	45.8652	1998.7	45.8652	2247.43	45.8652	2504.03	45.8652	2753.66
45.8653	232.567	45.8653	494.848	45.8653	743.659	45.8653	994.107	45.8653	1242.54	45.8653	1504.06	45.8653	1750.28	45.8653	2000.48	45.8653	2247	45.8653	2506.74	45.8653	2751.46
45.8653	245.742	45.8653	499.179	45.8653	745.943	45.8653	998.977	45.8653	1249.81	45.8653	1504.71	45.8653	1746.63	45.8653	2000.4	45.8653	2248.87	45.8653	2512.09	45.8653	2752.15
45.8653	250.595	45.8653	496.801	45.8653	744.321	45.8653	1003.45	45.8653	1252.23	45.8653	1505.26	45.8653	1744.63	45.8653	2001.64	45.8653	2249.9	45.8653	2513.43	45.8653	2752.08
45.8654	250.387	45.8654	497.626	45.8654	749.575	45.8654	1011.35	45.8654	1254.55	45.8654	1510.17	45.8654	1749.1	45.8654	2006.16	45.8654	2248.39	45.8654	2509.83	45.8654	2749.63
45.8654	256.35	45.8654	509.545	45.8654	762.279	45.8654	1019.35	45.8654	1257.39	45.8654	1511.36	45.8654	1753.99	45.8654	2007.91	45.8654	2245.84	45.8654	2506.08	45.8654	2746.42
45.8654	266.788	45.8654	522.7	45.8654	771.82	45.8654	1017.71	45.8654	1256.88	45.8654	1501.29	45.8654	1750	45.8654	2002	45.8654	2244.88	45.8654	2504.99	45.8654	2743.58
45.8655	270.043	45.8655	521.959	45.8655	772.908	45.8655	1006.32	45.8655	1252	45.8655	1489.65	45.8655	1741.35	45.8655	1994.75	45.8655	2246.35	45.8655	2505.99	45.8655	2741.36
45.8655	263.379	45.8655	507.289	45.8655	769.018	45.8655	997.941	45.8655	1246.66	45.8655	1490.16	45.8655	1739.98	45.8655	1994.96	45.8655	2248.2	45.8655	2508.18	45.8655	2740.68
45.8655	255.246	45.8655	492.054	45.8655	761.923	45.8655	999.587	45.8655	1244.01	45.8655	1497.68	45.8655	1746.25	45.8655	2000.67	45.8655	2248.4	45.8655	2509.58	45.8655	2742.64
45.8656	251.558	45.8656	486.998	45.8656	751.214	45.8656	1003.25	45.8656	1244.06	45.8656	1497.44	45.8656	1750.98	45.8656	2004.25	45.8656	2249.2	45.8656	2507.2	45.8656	2747.43
45.8656	251.184	45.8656	492.658	45.8656	741.989	45.8656	1001.71	45.8656	1247.63	45.8656	1491.12	45.8656	1752.96	45.8656	2005.14	45.8656	2254.93	45.8656	2502.48	45.8656	2753.83
45.8656	252.346	45.8656	501.32	45.8656	740.089	45.8656	999.899	45.8656	1255.52	45.8656	1492.35	45.8656	1757.47	45.8656	2007.41	45.8656	2263.62	45.8656	2502.13	45.8656	2759.02
45.8657	253.466	45.8657	501.996	45.8657	741.833	45.8657	1002.17	45.8657	1263.03	45.8657	1500.23	45.8657	1761.07	45.8657	2010.01	45.8657	2266.29	45.8657	2508.39	45.8657	2761.13
45.8657	250.746	45.8657	491.012	45.8657	740.585	45.8657	1002.62	45.8657	1263.06	45.8657	1500.75	45.8657	1755.96	45.8657	2009.23	45.8657	2259.31	45.8657	2513.61	45.8657	2762.53
45.8657	243.926	45.8657	480.033	45.8657	739.822	45.8657	998.328	45.8657	1256.31	45.8657	1493.2	45.8657	1747.14	45.8657	2005.99	45.8657	2251.21	45.8657	2510.39	45.8657	2766.31
45.8658	240.752	45.8658	483.83	45.8658	746.323	45.8658	997.763	45.8658	1250.56	45.8658	1491.57	45.8658	1747.22	45.8658	2002.42	45.8658	2250.61	45.8658	2502.07	45.8658	2768.49
45.8658	247.271	45.8658	498.997	45.8658	754.633	45.8658	1004.57	45.8658	1249.07	45.8658	1498.71	45.8658	1755.26	45.8658	1997.16	45.8658	2253.61	45.8658	2496.69	45.8658	2761.21
45.8658	257.821	45.8658	507.717	45.8658	753.828	45.8658	1007.75	45.8658	1248.79	45.8658	1502.78	45.8658	1758.69	45.8658	1991.7	45.8658	2251.71	45.8658	2495.65	45.8658	2746.84
45.8659	262.378	45.8659	504.023	45.8659	746.511	45.8659	1000.97	45.8659	1249.9	45.8659	1501.5	45.8659	1754.89	45.8659	1993.12	45.8659	2246.28	45.8659	2494.59	45.8659	2739.3
45.8659	259.191	45.8659	500.309	45.8659	744.352	45.8659	996.313	45.8659	1255.2	45.8659	1505.82	45.8659	1753.02	45.8659	2001.98	45.8659	2244.59	45.8659	2491.94	45.8659	2745.19
45.8659	253.142	45.8659	504.267	45.8659	747.289	45.8659	1003.62	45.8659	1259.66	45.8659	1515.73	45.8659	1754.79	45.8659	2007.29	45.8659	2246.41	45.8659	2490.2	45.8659	2752.94
45.866	247.041	45.866	507.109	45.866	745.327	45.866	1011.17	45.866	1254.69	45.866	1516.3	45.866	1751.7	45.866	2002.67	45.866	2245.72	45.866	2491.18	45.866	2750
45.866	241.356	45.866	501.601	45.866	739.535	45.866	1004.33	45.866	1244.51	45.866	1503.5	45.866	1742.85	45.866	1997.32	45.866	2242.38	45.866	2494.23	45.866	2741.56
45.866	237.67	45.866	495.002	45.866	741.313	45.866	990.011	45.866	1243	45.866	1492.45	45.866	1738.11	45.866	2000.31	45.866	2241.43	45.866	2497.24	45.866	2740.52
45.8661	237.304	45.8661	495.05	45.8661	750.128	45.8661	984.588	45.8661	1251.66	45.8661	1493.38	45.8661	1740.98	45.8661	2005.29	45.8661	2243.69	45.8661	2497.37	45.8661	2746.91
45.8661	240.747	45.8661	497.69	45.8661	752.545	45.8661	988.943	45.8661	1257.16	45.8661	1499.22	45.8661	1744.26	45.8661	2002.99	45.8661	2246.35	45.8661	2493.77	45.8661	2750.8
45.8661	249.253	45.8661	497.745	45.8661	746.013	45.8661	993.543	45.8661	1253.97	45.8661	1502.53	45.8661	1745.09	45.8661	1997.81	45.8661	2249.39	45.8661	2490.3	45.8661	2749.95
45.8662	260.133	45.8662	498.33	45.8662	743.077	45.8662	997.322	45.8662	1251.31	45.8662	1505.62	45.8662	1749.07	45.8662	1998.21	45.8662	2253.11	45.8662	2491.35	45.8662	2749.76
45.8662	262.838	45.8662	500.936	45.8662	747.739	45.8662	1003.53	45.8662	1253.29	45.8662	1508.61	45.8662	1756.04	45.8662	2000.61	45.8662	2253.99	45.8662	2495.05	45.8662	2750.29
45.8662	251.269	45.8662	499.172	45.8662	748.249	45.8662	1006.54	45.8662	1251.65	45.8662	1505.61	45.8662	1757.16	45.8662	1996.99	45.8662	2251	45.8662	2495.82	45.8662	2747.97
45.8663	237.604	45.8663	491.402	45.8663	739.943	45.8663	1000.68	45.8663	1244.87	45.8663	1498.19	45.8663	1750.57	45.8663	1990.42	45.8663	2250.11	45.8663	2493.44	45.8663	2746.51
45.8663	239.168	45.8663	487.472	45.8663	735.662	45.8663	994.16	45.8663	1244.78	45.8663	1496.3	45.8663	1746.22	45.8663	1988.99	45.8663	2254.39	45.8663	2493.65	45.8663	2751.83
45.8663	253.082	45.8663	493.636	45.8663	744.535	45.8663	997.635	45.8663	1255.14	45.8663	1501.5	45.8663	1749.83	45.8663	1991.76	45.8663	2257.37	45.8663	2499.24	45.8663	2759.17
45.8664	260.657	45.8664	501.816	45.8664	756.983	45.8664	1005.71	45.8664	1262.41	45.8664	1504.5	45.8664	1754.82	45.8664	1993.64	45.8664	2254.96	45.8664	2506.54	45.8664	2759.64
45.8664	256	45.8664	502.785	45.8664	760.222	45.8664	1005.51	45.8664	1258.07	45.8664	1502.22	45.8664	1755.19	45.8664	1996.82	45.8664	2254.48	45.8664	2511.1	45.8664	2756.07
45.8664	251.364	45.8664	499.945	45.8664	755.298	45.8664	997.705	45.8664	1252.2	45.8664	1501.97	45.8664	1754.43	45.8664	2004.22	45.8664	2261.24	45.8664	2511.47	45.8664	2757.77
45.8665	253.365	45.8665	501.344	45.8665	750.564	45.8665	994.218	45.8665	1254.05	45.8665	1505.95	45.8665	1755.9	45.8665	2008.98	45.8665	2265.9	45.8665	2507.65	45.8665	2763.05
45.8665	254.421	45.8665	506.987	45.8665	749.401	45.8665	998.944	45.8665	1256.44	45.8665	1507.02	45.8665	1755.65	45.8665	2003.86	45.8665	2258.66	45.8665	2501.47	45.8665	2761.82
45.8665	251.418	45.8665	511.754	45.8665	750.723	45.8665	1003.76	45.8665	1251.37	45.8665	1502.87	45.8665	1751.26	45.8665	1995.05	45.8665	2247.03	45.8665	2497.43	45.8665	2752.52
45.8666	252.581	45.8666	512.643	45.8666	752.285	45.8666	1001.78	45.8666	1244.96	45.8666	1500.15	45.8666	1747.95	45.8666	1993.83	45.8666	2244.51	45.8666	2498.07	45.8666	2742.78
[truncated: 10,002 more rows]

## Sheet: Figure 3c
	0mm		10mm		20mm		40mm
Frequency (Hz)	Impedance Mean (Ohm)	Impedance Std Dev (Ohm)	Impedance Mean (Ohm)	Impedance Std Dev (Ohm)	Impedance Mean (Ohm)	Impedance Std Dev (Ohm)	Impedance Mean (Ohm)	Impedance Std Dev (Ohm)
10000	230233	11500.7	236831	9111.23	230627	8681.93	232552	9726.37
4641.6	453079	24857.4	469442	19174	453567	19120.2	453963	25592.4
2154.4	871428	52728.2	909125	39409.6	869797	42178.2	860057	64577.8
1000	1.60008e+06	113279	1.66943e+06	86320.7	1.58025e+06	92364.6	1.55019e+06	130781
464.16	2.81192e+06	220357	2.91188e+06	168531	2.7603e+06	158718	2.74494e+06	195253
215.44	4.97588e+06	349453	5.12285e+06	252297	4.93723e+06	222636	5.05519e+06	262536
100	9.21956e+06	524114	9.50493e+06	429106	9.31178e+06	396261	9.74332e+06	443694
46.42	1.76634e+07	959509	1.81994e+07	1.03175e+06	1.82165e+07	1.03216e+06	1.92493e+07	1.19613e+06
21.54	3.48107e+07	1.94367e+06	3.59788e+07	2.18997e+06	3.56522e+07	1.80113e+06	3.78703e+07	1.9387e+06
10	6.82261e+07	3.88807e+06	7.04306e+07	4582323	6.96645e+07	3.6666e+06	7.4269e+07	4.0921e+06
4.64	1.31027e+08	7.97384e+06	1.35029e+08	9.39103e+06	1.33055e+08	7.29406e+06	141932668	8.48802e+06
2.15	2.39761e+08	1.57065e+07	2.46213e+08	1.78947e+07	2.41009e+08	1.27619e+07	2.57508e+08	1.81734e+07
1	4.10147e+08	3.09785e+07	4.18672e+08	3.14764e+07	4.01775e+08	2.10457e+07	4.31223e+08	3.62694e+07
0.46	6.20513e+08	5.2467e+07	6.29607e+08	5.13912e+07	5.87274e+08	3.30759e+07	6.39078e+08	6.75341e+07
0.22	8.43671e+08	7.92915e+07	8.45665e+08	7.46915e+07	7.70642e+08	5.53132e+07	8.47521e+08	1.0032e+08
0.1	1.06287e+09	9.7284e+07	1.06639e+09	1.05025e+08	9.46362e+08	7.64694e+07	1.04158e+09	1.45841e+08

## Sheet: Figure 3d
	0mm		10mm		20mm		40mm
Frequency (Hz)	Phase Mean (Deg)	Phase Std Dev (Deg)	Phase Mean (Deg)	Phase Std Dev (Deg)	Phase Mean (Deg)	Phase Std Dev (Deg)	Phase Mean (Deg)	Phase Std Dev (Deg)
10000	-76.83	1.12	-77.63	0.9	-76.74	0.98	-76.27	1.63
4641.6	-76.02	1.25	-76.7	1.07	-75.8	1.09	-75.13	1.71
2154.4	-73.43	1.61	-73.79	1.46	-72.94	1.31	-72.45	1.36
1000	-70.23	1.71	-70.07	1.4	-69.76	0.99	-70.34	0.92
464.16	-68.97	1.49	-68.54	1.06	-69.24	1.16	-71.19	1.75
215.44	-70.77	1.92	-70.56	1.82	-71.79	1.7	-74.1	1.83
100	-73.72	2.13	-73.73	2	-74.73	1.52	-76.57	1.33
46.42	-76	2.38	-75.98	2.49	-76.3	2.16	-77.82	1.47
21.54	-75.95	1.6	-75.86	1.3	-76.14	0.82	-77.05	0.9
10	-74.38	1.26	-74.16	1.1	-73.65	0.5	-74.25	1.02
4.64	-70.32	1.46	-70	1.09	-68.9	0.77	-69.57	1.4
2.15	-63.17	1.83	-62.92	1.35	-60.98	1.17	-62.02	1.93
1	-53.55	1.99	-53.04	1.8	-50.43	1.66	-51.75	2.37
0.46	-42.42	1.99	-41.94	1.86	-38.68	1.94	-40.35	2.23
0.22	-32.82	2.13	-32.37	1.76	-29.48	1.84	-30.55	2.08
0.1	-26.24	2.28	-25.95	1.54	-22.59	1.98	-23.59	1.85

## Sheet: Figure 4c
Time (s)	Voltage (microvolts)	Time (s)	Voltage (microvolts)	Time (s)	Voltage (microvolts)	Time (s)	Voltage (microvolts)	Time (s)	Voltage (microvolts)	Time (s)	Voltage (microvolts)	Time (s)	Voltage (microvolts)	Time (s)	Voltage (microvolts)	Time (s)	Voltage (microvolts)	Time (s)	Voltage (microvolts)	Time (s)	Voltage (microvolts)	Time (s)	Voltage (microvolts)	Time (s)	Voltage (microvolts)	Time (s)	Voltage (microvolts)	Time (s)	Voltage (microvolts)
40.3	126.895	40.3	272.87	40.3	387.599	40.3	519.832	40.3	642.011	40.3	769.01	40.3	909.19	40.3	1035.89	40.3	1173.58	40.3	1280.56	40.3	1425.25	40.3	1544.56	40.3	1685.22	40.3	1802.56	40.3	1939.48
40.3	126.306	40.3	269.482	40.3	388.835	40.3	519.884	40.3	646.822	40.3	775.725	40.3	904.617	40.3	1028.91	40.3	1173.78	40.3	1282.43	40.3	1425.3	40.3	1544.51	40.3	1689.27	40.3	1811.65	40.3	1942.28
40.3	133.612	40.3	265.204	40.3	387.724	40.3	513.514	40.3	648.019	40.3	781.193	40.3	906.793	40.3	1035.33	40.3	1177.45	40.3	1289.19	40.3	1431.37	40.3	1547.5	40.3	1687.44	40.3	1818.26	40.3	1939.94
40.3001	138.696	40.3001	260.866	40.3001	385.256	40.3001	507.885	40.3001	646.743	40.3001	785.324	40.3001	911.539	40.3001	1050.54	40.3001	1182.9	40.3001	1294.42	40.3001	1435.32	40.3001	1554.75	40.3001	1683.22	40.3001	1823.1	40.3001	1938
40.3001	132.984	40.3001	255.974	40.3001	385.139	40.3001	508.942	40.3001	648.167	40.3001	790.575	40.3001	910.778	40.3001	1056.91	40.3001	1184.52	40.3001	1295.67	40.3001	1433.71	40.3001	1561.9	40.3001	1683.87	40.3001	1827.84	40.3001	1942.94
40.3001	123.912	40.3001	250.524	40.3001	388.561	40.3001	514.299	40.3001	651.464	40.3001	792.022	40.3001	903.785	40.3001	1047.07	40.3001	1180	40.3001	1296	40.3001	1429.88	40.3001	1560.48	40.3001	1688.58	40.3001	1829.38	40.3001	1950.98
40.3002	125.281	40.3002	246.333	40.3002	391.688	40.3002	519.513	40.3002	650.241	40.3002	785.031	40.3002	899.141	40.3002	1033.26	40.3002	1171.56	40.3002	1299.96	40.3002	1425.36	40.3002	1550.9	40.3002	1690.57	40.3002	1825.25	40.3002	1955.95
40.3002	137.103	40.3002	244.804	40.3002	389.069	40.3002	523.66	40.3002	643.535	40.3002	776.643	40.3002	904.431	40.3002	1029.38	40.3002	1162.92	40.3002	1309.01	40.3002	1418.01	40.3002	1543.76	40.3002	1688.78	40.3002	1819.93	40.3002	1958.69
40.3002	145.182	40.3002	245.358	40.3002	380.211	40.3002	525.776	40.3002	638.661	40.3002	775.745	40.3002	916.446	40.3002	1033.36	40.3002	1157.65	40.3002	1317.7	40.3002	1409.37	40.3002	1544.67	40.3002	1688.82	40.3002	1819.92	40.3002	1960.58
40.3003	141.257	40.3003	248.861	40.3003	371.795	40.3003	524.214	40.3003	640.002	40.3003	778.228	40.3003	923.638	40.3003	1034.11	40.3003	1157.75	40.3003	1315.79	40.3003	1404.92	40.3003	1548.75	40.3003	1692.57	40.3003	1825.6	40.3003	1957.76
40.3003	133.268	40.3003	258.59	40.3003	370.896	40.3003	522.348	40.3003	641.569	40.3003	775.716	40.3003	918.566	40.3003	1029.21	40.3003	1161.12	40.3003	1300.16	40.3003	1405.61	40.3003	1552.4	40.3003	1695.84	40.3003	1831.76	40.3003	1949.73
40.3003	131.1	40.3003	272.872	40.3003	376.376	40.3003	525.814	40.3003	636.34	40.3003	771.896	40.3003	906.401	40.3003	1026.68	40.3003	1162.83	40.3003	1282.81	40.3003	1407.15	40.3003	1558.28	40.3003	1697.98	40.3003	1833.01	40.3003	1944.55
40.3004	132.012	40.3004	281.689	40.3004	380.696	40.3004	531.488	40.3004	628.633	40.3004	774.849	40.3004	898.649	40.3004	1031.97	40.3004	1161.26	40.3004	1279.14	40.3004	1408.18	40.3004	1565.55	40.3004	1704.48	40.3004	1827.87	40.3004	1947.97
40.3004	129.033	40.3004	277.808	40.3004	380.807	40.3004	529.578	40.3004	629.508	40.3004	780.25	40.3004	898.868	40.3004	1040.87	40.3004	1160.47	40.3004	1289.25	40.3004	1411.18	40.3004	1567.53	40.3004	1715.06	40.3004	1821.54	40.3004	1955.5
40.3004	125.976	40.3004	267.128	40.3004	382.174	40.3004	519.766	40.3004	640.593	40.3004	779.03	40.3004	899.261	40.3004	1045.74	40.3004	1164.41	40.3004	1299.22	40.3004	1415.22	40.3004	1563.05	40.3004	1718.42	40.3004	1823.09	40.3004	1960.64
40.3005	131.664	40.3005	260.411	40.3005	389.326	40.3005	513.809	40.3005	650.411	40.3005	775.507	40.3005	893.523	40.3005	1043.54	40.3005	1171.85	40.3005	1299.99	40.3005	1416.65	40.3005	1559.12	40.3005	1707.26	40.3005	1833.81	40.3005	1962.79
40.3005	143.06	40.3005	259.252	40.3005	397.628	40.3005	517.871	40.3005	649.491	40.3005	779.984	40.3005	887.387	40.3005	1036.85	40.3005	1179	40.3005	1296.16	40.3005	1417.14	40.3005	1559.24	40.3005	1692.01	40.3005	1841.95	40.3005	1963.18
40.3005	147.604	40.3005	258.297	40.3005	399.564	40.3005	524.272	40.3005	642.762	40.3005	788.284	40.3005	890.482	40.3005	1031.39	40.3005	1183.9	40.3005	1295.36	40.3005	1422.01	40.3005	1559.53	40.3005	1689.1	40.3005	1837.31	40.3005	1961.79
40.3006	142.151	40.3006	256.313	40.3006	395.268	40.3006	526.104	40.3006	641.96	40.3006	787.084	40.3006	901.071	40.3006	1033.17	40.3006	1185.38	40.3006	1297.86	40.3006	1430.35	40.3006	1558.86	40.3006	1699.1	40.3006	1826.6	40.3006	1960.79
40.3006	136.599	40.3006	255.544	40.3006	390.617	40.3006	527.33	40.3006	649.491	40.3006	776.285	40.3006	906.866	40.3006	1043.34	40.3006	1181.25	40.3006	1299.93	40.3006	1435.14	40.3006	1561.47	40.3006	1707.55	40.3006	1823.72	40.3006	1962.62
40.3006	136.353	40.3006	254.507	40.3006	387.71	40.3006	531.053	40.3006	655.68	40.3006	768.097	40.3006	901.433	40.3006	1053.67	40.3006	1171.96	40.3006	1301.45	40.3006	1433.92	40.3006	1567.22	40.3006	1705.95	40.3006	1829.84	40.3006	1963.78
40.3007	134.171	40.3007	251.487	40.3007	384.54	40.3007	530.484	40.3007	651.876	40.3007	766.303	40.3007	892.841	40.3007	1052.76	40.3007	1163.55	40.3007	1305.59	40.3007	1431.88	40.3007	1569.64	40.3007	1700.36	40.3007	1835.5	40.3007	1959.69
40.3007	125.378	40.3007	251.379	40.3007	382.635	40.3007	521.45	40.3007	642.279	40.3007	764.035	40.3007	893.071	40.3007	1040.73	40.3007	1162.55	40.3007	1312.78	40.3007	1433.61	40.3007	1566.47	40.3007	1698.19	40.3007	1837.54	40.3007	1954.39
40.3007	119.101	40.3007	258.433	40.3007	386.686	40.3007	512.899	40.3007	640.099	40.3007	760.789	40.3007	903.513	40.3007	1032.24	40.3007	1168.45	40.3007	1317.25	40.3007	1437.9	40.3007	1562.97	40.3007	1698.29	40.3007	1839.61	40.3007	1955.03
40.3008	123.847	40.3008	265.533	40.3008	395.423	40.3008	513.85	40.3008	651.836	40.3008	764.584	40.3008	914.732	40.3008	1038.17	40.3008	1174.25	40.3008	1311.37	40.3008	1441.57	40.3008	1563.14	40.3008	1697.82	40.3008	1839.89	40.3008	1958.86
40.3008	130.558	40.3008	262.357	40.3008	400.493	40.3008	518.888	40.3008	667.93	40.3008	776.457	40.3008	917.984	40.3008	1049.29	40.3008	1173.74	40.3008	1295.91	40.3008	1443.45	40.3008	1566.28	40.3008	1698.71	40.3008	1834.03	40.3008	1957.66
40.3008	124.242	40.3008	252.316	40.3008	397.404	40.3008	517.8	40.3008	673.054	40.3008	786.948	40.3008	913.52	40.3008	1048.4	40.3008	1166.19	40.3008	1284.25	40.3008	1443.93	40.3008	1572.49	40.3008	1701.84	40.3008	1828.19	40.3008	1953.47
40.3009	108.793	40.3009	249.022	40.3009	391.372	40.3009	512.042	40.3009	665.114	40.3009	788.98	40.3009	908.436	40.3009	1035.66	40.3009	1155.92	40.3009	1290.13	40.3009	1443.61	40.3009	1582.22	40.3009	1702.48	40.3009	1832.93	40.3009	1955.75
40.3009	104.066	40.3009	256.07	40.3009	388.488	40.3009	510.505	40.3009	657.292	40.3009	783.916	40.3009	908.919	40.3009	1028.98	40.3009	1149.7	40.3009	1310.27	40.3009	1442.55	40.3009	1589.7	40.3009	1697.34	40.3009	1844.45	40.3009	1963.62
40.3009	116.192	40.3009	263.047	40.3009	386.837	40.3009	514.996	40.3009	658.82	40.3009	776.543	40.3009	915.005	40.3009	1038.25	40.3009	1152.58	40.3009	1325.66	40.3009	1439.99	40.3009	1586.4	40.3009	1690.94	40.3009	1847.73	40.3009	1965.8
40.301	127.051	40.301	263.321	40.301	382.062	40.301	520.217	40.301	662.266	40.301	772.86	40.301	921.939	40.301	1052.23	40.301	1162.88	40.301	1323.1	40.301	1436.47	40.301	1573.18	40.301	1689.93	40.301	1839.47	40.301	1959.51
40.301	121.129	40.301	262.588	40.301	377.575	40.301	523.1	40.301	656.763	40.301	778.669	40.301	925.593	40.301	1055.69	40.301	1172.24	40.301	1309.14	40.301	1435.66	40.301	1561.01	40.301	1694.27	40.301	1832.1	40.301	1954.63
40.301	108.684	40.301	265.268	40.301	381.564	40.301	523.17	40.301	646.361	40.301	791.584	40.301	925.627	40.301	1048.63	40.301	1173.59	40.301	1299.67	40.301	1439.59	40.301	1557.51	40.301	1697.7	40.301	1831.89	40.301	1955.71
40.3011	109.603	40.3011	265.394	40.3011	394.447	40.3011	518.604	40.3011	644.41	40.3011	799.636	40.3011	923.97	40.3011	1041.07	40.3011	1168.98	40.3011	1301.41	40.3011	1442.57	40.3011	1559.51	40.3011	1695.1	40.3011	1828.97	40.3011	1954.52
40.3011	124.409	40.3011	258.924	40.3011	406.266	40.3011	510.379	40.3011	653.425	40.3011	795.831	40.3011	922.394	40.3011	1036.95	40.3011	1167.01	40.3011	1307.12	40.3011	1436.28	40.3011	1560.37	40.3011	1687.42	40.3011	1815.36	40.3011	1946.09
40.3011	136.569	40.3011	254.074	40.3011	408.69	40.3011	505.804	40.3011	662.322	40.3011	787.869	40.3011	921.645	40.3011	1032.2	40.3011	1172.3	40.3011	1305.14	40.3011	1422.47	40.3011	1558.34	40.3011	1680.17	40.3011	1799.42	40.3011	1939.04
40.3012	138.1	40.3012	259.109	40.3012	404.589	40.3012	510.089	40.3012	663.564	40.3012	786.123	40.3012	920.333	40.3012	1025.29	40.3012	1179.7	40.3012	1291.8	40.3012	1413.25	40.3012	1555.33	40.3012	1677.29	40.3012	1793.31	40.3012	1942.05
40.3012	137.197	40.3012	268.016	40.3012	402.522	40.3012	518.36	40.3012	661.974	40.3012	789.448	40.3012	914.849	40.3012	1021.69	40.3012	1180.84	40.3012	1276.71	40.3012	1415.71	40.3012	1552.33	40.3012	1677	40.3012	1796.41	40.3012	1950.22
40.3012	141.418	40.3012	269.447	40.3012	405.368	40.3012	522.67	40.3012	663.701	40.3012	790.562	40.3012	904.166	40.3012	1026.58	40.3012	1174.92	40.3012	1274.13	40.3012	1423.39	40.3012	1548.5	40.3012	1674.86	40.3012	1799.88	40.3012	1952.59
40.3013	147.38	40.3013	264.021	40.3013	408.706	40.3013	522.639	40.3013	666.252	40.3013	788.357	40.3013	894.912	40.3013	1037.35	40.3013	1169.7	40.3013	1285.37	40.3013	1427.39	40.3013	1543.24	40.3013	1669.72	40.3013	1799.73	40.3013	1945.88
40.3013	149.676	40.3013	261.534	40.3013	408.8	40.3013	522.69	40.3013	665.059	40.3013	787.368	40.3013	896.5	40.3013	1046.34	40.3013	1171.55	40.3013	1295.58	40.3013	1428.92	40.3013	1538.33	40.3013	1664.11	40.3013	1796.33	40.3013	1934.17
40.3013	148.914	40.3013	265.037	40.3013	407.159	40.3013	523.287	40.3013	662.387	40.3013	790.37	40.3013	909.43	40.3013	1049.48	40.3013	1178.21	40.3013	1294.31	40.3013	1434.45	40.3013	1538.34	40.3013	1660.2	40.3013	1788.58	40.3013	1922.09
40.3014	146.421	40.3014	268.333	40.3014	405.824	40.3014	522.237	40.3014	661.875	40.3014	796.464	40.3014	923.172	40.3014	1048.99	40.3014	1183.11	40.3014	1290.97	40.3014	1443.94	40.3014	1545.77	40.3014	1658.91	40.3014	1777.82	40.3014	1913.57
40.3014	139.254	40.3014	266.67	40.3014	402.371	40.3014	521.307	40.3014	659.086	40.3014	801.516	40.3014	928.05	40.3014	1047.56	40.3014	1182.9	40.3014	1298.56	40.3014	1451.29	40.3014	1554.91	40.3014	1660.42	40.3014	1771.94	40.3014	1911.36
40.3014	126.568	40.3014	260.861	40.3014	393.893	40.3014	523.915	40.3014	647.401	40.3014	798.832	40.3014	924.855	40.3014	1044.68	40.3014	1178.52	40.3014	1310.75	40.3014	1453.09	40.3014	1555.75	40.3014	1661.98	40.3014	1775.65	40.3014	1913.23
40.3015	115.807	40.3015	253.523	40.3015	384.285	40.3015	527.995	40.3015	632.114	40.3015	786.319	40.3015	919.93	40.3015	1040.89	40.3015	1172.64	40.3015	1311.65	40.3015	1450.18	40.3015	1547.19	40.3015	1659.05	40.3015	1781.41	40.3015	1914.04
40.3015	115.289	40.3015	248.791	40.3015	381.474	40.3015	528.371	40.3015	627.511	40.3015	773.003	40.3015	915.305	40.3015	1040.3	40.3015	1169.17	40.3015	1302.19	40.3015	1442.68	40.3015	1540.46	40.3015	1652.48	40.3015	1779.7	40.3015	1913.45
40.3015	122.013	40.3015	251.549	40.3015	385.806	40.3015	525.534	40.3015	636.548	40.3015	769.377	40.3015	908.582	40.3015	1044.32	40.3015	1170.6	40.3015	1297.34	40.3015	1430.19	40.3015	1544.23	40.3015	1649.15	40.3015	1774.1	40.3015	1915.54
40.3016	124.385	40.3016	259.779	40.3016	387.522	40.3016	525.139	40.3016	643.882	40.3016	772.03	40.3016	900.613	40.3016	1047.32	40.3016	1173.32	40.3016	1300.23	40.3016	1416.23	40.3016	1552.55	40.3016	1651.13	40.3016	1775.26	40.3016	1919.99
40.3016	118.848	40.3016	263.54	40.3016	380.23	40.3016	528.407	40.3016	636.249	40.3016	769.249	40.3016	897.812	40.3016	1044.23	40.3016	1170.49	40.3016	1299.81	40.3016	1406.86	40.3016	1554.75	40.3016	1651.93	40.3016	1783.39	40.3016	1921.79
40.3016	115.951	40.3016	258.787	40.3016	370.992	40.3016	529.764	40.3016	621.414	40.3016	761.094	40.3016	904.617	40.3016	1038.69	40.3016	1162.31	40.3016	1294.24	40.3016	1404.58	40.3016	1551.52	40.3016	1649.57	40.3016	1788.54	40.3016	1920.84
40.3017	124.696	40.3017	254.513	40.3017	370.102	40.3017	525.417	40.3017	617.502	40.3017	759.422	40.3017	916.016	40.3017	1037.14	40.3017	1157.03	40.3017	1294.62	40.3017	1406.8	40.3017	1551.83	40.3017	1653.31	40.3017	1787.56	40.3017	1923.03
40.3017	138.446	40.3017	258.173	40.3017	375.907	40.3017	518.4	40.3017	629.48	40.3017	766.766	40.3017	921.408	40.3017	1038.23	40.3017	1158.65	40.3017	1302.59	40.3017	1409.71	40.3017	1557.81	40.3017	1668.49	40.3017	1789.03	40.3017	1929.88
40.3017	144.813	40.3017	263.524	40.3017	378.784	40.3017	513.744	40.3017	646.11	40.3017	771.651	40.3017	916.767	40.3017	1036	40.3017	1161.18	40.3017	1305.86	40.3017	1410.91	40.3017	1563.56	40.3017	1684.52	40.3017	1799.53	40.3017	1936.23
40.3018	142.949	40.3018	262.599	40.3018	376.204	40.3018	513.761	40.3018	656.075	40.3018	768.821	40.3018	909.438	40.3018	1031.71	40.3018	1159.52	40.3018	1301.37	40.3018	1410.15	40.3018	1567.03	40.3018	1690.02	40.3018	1814.99	40.3018	1941.01
40.3018	140.235	40.3018	259.375	40.3018	373.188	40.3018	517.992	40.3018	657.384	40.3018	767.116	40.3018	907.966	40.3018	1033.24	40.3018	1157.54	40.3018	1301.27	40.3018	1410.27	40.3018	1571.55	40.3018	1691.81	40.3018	1827.91	40.3018	1950.97
40.3018	137.717	40.3018	260.174	40.3018	370.834	40.3018	522.199	40.3018	653.414	40.3018	771.104	40.3018	910.839	40.3018	1042.33	40.3018	1160.3	40.3018	1308.49	40.3018	1415.44	40.3018	1575.29	40.3018	1705.09	40.3018	1836.18	40.3018	1968.99
40.3019	132.066	40.3019	260.924	40.3019	366.906	40.3019	519.439	40.3019	648.531	40.3019	772.355	40.3019	910.771	40.3019	1050.92	40.3019	1165.68	40.3019	1308.46	40.3019	1425.74	40.3019	1571.09	40.3019	1729.3	40.3019	1842.99	40.3019	1986.47
40.3019	127.612	40.3019	256.395	40.3019	366.108	40.3019	509.287	40.3019	646.498	40.3019	767.478	40.3019	907.156	40.3019	1052.63	40.3019	1169.78	40.3019	1295.83	40.3019	1435.79	40.3019	1559.84	40.3019	1748.01	40.3019	1852.58	40.3019	1993.25
40.3019	131.228	40.3019	251.827	40.3019	375.522	40.3019	502.275	40.3019	646.816	40.3019	767.388	40.3019	905.939	40.3019	1049.76	40.3019	1173.43	40.3019	1287.89	40.3019	1441.32	40.3019	1553.44	40.3019	1751.44	40.3019	1865.76	40.3019	1989.95
40.302	137.41	40.302	252.519	40.302	389.472	40.302	506.133	40.302	644.455	40.302	777.675	40.302	907.642	40.302	1045.94	40.302	1177.5	40.302	1296.55	40.302	1443.64	40.302	1559.24	40.302	1746.45	40.302	1876.76	40.302	1985.42
40.302	134.18	40.302	252.692	40.302	394.131	40.302	513.194	40.302	638.19	40.302	786.356	40.302	905.477	40.302	1039.95	40.302	1178.61	40.302	1306.78	40.302	1445.15	40.302	1570.52	40.302	1743.41	40.302	1878.43	40.302	1985.95
40.302	123.365	40.302	248.052	40.302	389.332	40.302	513.091	40.302	635.468	40.302	783.946	40.302	897.937	40.302	1031.7	40.302	1175.33	40.302	1301.57	40.302	1444.65	40.302	1577.56	40.302	1743.75	40.302	1873.87	40.302	1991.48
40.3021	118.952	40.3021	247.449	40.3021	389.731	40.3021	510.885	40.3021	642.818	40.3021	780.06	40.3021	893.292	40.3021	1026.39	40.3021	1172.51	40.3021	1291.14	40.3021	1440.83	40.3021	1580.05	40.3021	1743.29	40.3021	1874.95	40.3021	1998.29
40.3021	124.433	40.3021	257.02	40.3021	400.269	40.3021	517.337	40.3021	655.014	40.3021	785.633	40.3021	896.691	40.3021	1026.65	40.3021	1174.27	40.3021	1294.92	40.3021	1436.96	40.3021	1582.11	40.3021	1739.76	40.3021	1883.7	40.3021	2001.46
40.3021	128.637	40.3021	265.395	40.3021	407.741	40.3021	527.979	40.3021	661.261	40.3021	792.952	40.3021	902.098	40.3021	1027.58	40.3021	1177.89	40.3021	1307.8	40.3021	1437.16	40.3021	1582.51	40.3021	1734.1	40.3021	1886.1	40.3021	1997.75
40.3022	126.878	40.3022	261.893	40.3022	404.086	40.3022	530.072	40.3022	659.85	40.3022	789.35	40.3022	903.129	40.3022	1026.02	40.3022	1179.29	40.3022	1309.39	40.3022	1440.21	40.3022	1577.58	40.3022	1729.23	40.3022	1873.4	40.3022	1989.76
40.3022	128.346	40.3022	257.04	40.3022	400.806	40.3022	525.351	40.3022	658.184	40.3022	778.832	40.3022	902.61	40.3022	1026.91	40.3022	1178.7	40.3022	1299.06	40.3022	1441.23	40.3022	1569.28	40.3022	1728.05	40.3022	1858.16	40.3022	1983.93
40.3022	136.366	40.3022	265.498	40.3022	408.96	40.3022	526.21	40.3022	659.035	40.3022	773.864	40.3022	904.396	40.3022	1033.37	40.3022	1177.19	40.3022	1295.51	40.3022	1438.61	40.3022	1563.69	40.3022	1728.69	40.3022	1856.2	40.3022	1982.21
40.3023	139.164	40.3023	279.7	40.3023	419.446	40.3023	532.205	40.3023	656.482	40.3023	775.348	40.3023	905.606	40.3023	1038.56	40.3023	1173.55	40.3023	1304.13	40.3023	1435.96	40.3023	1563.65	40.3023	1723.96	40.3023	1862.72	40.3023	1979.57
40.3023	130.264	40.3023	281.532	40.3023	416.777	40.3023	530.585	40.3023	647.596	40.3023	776.17	40.3023	905.225	40.3023	1036.89	40.3023	1168.44	40.3023	1310.06	40.3023	1436.86	40.3023	1566.91	40.3023	1710.6	40.3023	1861.4	40.3023	1972.31
40.3023	122.082	40.3023	271.243	40.3023	401.677	40.3023	520.125	40.3023	638.864	40.3023	776.499	40.3023	909.576	40.3023	1035.21	40.3023	1165.63	40.3023	1306.19	40.3023	1440.03	40.3023	1569.6	40.3023	1695.48	40.3023	1849.33	40.3023	1963.2
40.3024	126.421	40.3024	263.618	40.3024	386.866	40.3024	515.052	40.3024	636.778	40.3024	781.103	40.3024	919.261	40.3024	1041.69	40.3024	1165.95	40.3024	1304.66	40.3024	1441.23	40.3024	1569.23	40.3024	1686.65	40.3024	1837.1	40.3024	1955.5
40.3024	135.088	40.3024	262.749	40.3024	379.096	40.3024	522.004	40.3024	640.083	40.3024	787.988	40.3024	922.187	40.3024	1050.53	40.3024	1166.47	40.3024	1313.9	40.3024	1439.04	40.3024	1566.3	40.3024	1683.07	40.3024	1829.55	40.3024	1948.25
40.3024	134.513	40.3024	260.976	40.3024	377.476	40.3024	529.512	40.3024	645.647	40.3024	791.78	40.3024	911.585	40.3024	1050.88	40.3024	1167.33	40.3024	1323.23	40.3024	1436.3	40.3024	1563.56	40.3024	1679.97	40.3024	1822.09	40.3024	1941.28
40.3025	127.996	40.3025	256.784	40.3025	381.672	40.3025	525.983	40.3025	653.738	40.3025	792.255	40.3025	899.513	40.3025	1045.11	40.3025	1171.13	40.3025	1319.72	40.3025	1434.35	40.3025	1561.73	40.3025	1678.02	40.3025	1813.13	40.3025	1937.65
40.3025	127.213	40.3025	254.948	40.3025	389.72	40.3025	515.812	40.3025	662.849	40.3025	790.392	40.3025	898.984	40.3025	1044.31	40.3025	1174.36	40.3025	1306.95	40.3025	1429.58	40.3025	1557.99	40.3025	1678.7	40.3025	1806	40.3025	1936.61
40.3025	130.851	40.3025	254.595	40.3025	394.424	40.3025	511.181	40.3025	668.011	40.3025	784.122	40.3025	904.332	40.3025	1048.98	40.3025	1169.81	40.3025	1297.66	40.3025	1419.95	40.3025	1551.58	40.3025	1677.36	40.3025	1800.11	40.3025	1932.01
40.3026	128.956	40.3026	253.385	40.3026	392.815	40.3026	515.993	40.3026	669.105	40.3026	776.005	40.3026	904.351	40.3026	1049.09	40.3026	1159.98	40.3026	1296.46	40.3026	1411.96	40.3026	1547.22	40.3026	1670.33	40.3026	1791.43	40.3026	1922.77
40.3026	122.168	40.3026	256.083	40.3026	392.235	40.3026	523.746	40.3026	671.693	40.3026	775.005	40.3026	903.126	40.3026	1042.01	40.3026	1156.28	40.3026	1297.69	40.3026	1413.71	40.3026	1547.48	40.3026	1662.42	40.3026	1781.36	40.3026	1916.26
40.3026	119.809	40.3026	263.979	40.3026	396.901	40.3026	526.637	40.3026	675.159	40.3026	782.411	40.3026	910.262	40.3026	1036.25	40.3026	1161.63	40.3026	1295.33	40.3026	1422.12	40.3026	1546.56	40.3026	1658.33	40.3026	1776.34	40.3026	1915.81
40.3027	123.077	40.3027	266.138	40.3027	397.503	40.3027	522.337	40.3027	670.735	40.3027	786.87	40.3027	920.36	40.3027	1036.52	40.3027	1166.56	40.3027	1288.92	40.3027	1425.76	40.3027	1539.28	40.3027	1654.23	40.3027	1778.78	40.3027	1915.07
40.3027	125.834	40.3027	257.154	40.3027	386.524	40.3027	514.09	40.3027	656.633	40.3027	781.55	40.3027	921.189	40.3027	1037.83	40.3027	1166.2	40.3027	1281.93	40.3027	1421.2	40.3027	1531.88	40.3027	1646.65	40.3027	1784.03	40.3027	1910.82
40.3027	128.526	40.3027	251.549	40.3027	374.567	40.3027	507.07	40.3027	643.733	40.3027	775.027	40.3027	915.357	40.3027	1036.45	40.3027	1167.13	40.3027	1278.36	40.3027	1417.37	40.3027	1533.94	40.3027	1641.26	40.3027	1785.92	40.3027	1910.15
40.3028	135.684	40.3028	262.454	40.3028	376.108	40.3028	504.195	40.3028	640.114	40.3028	777.203	40.3028	915.617	40.3028	1036.33	40.3028	1172.49	40.3028	1280.25	40.3028	1421.02	40.3028	1543.07	40.3028	1643.42	40.3028	1782.75	40.3028	1917.33
40.3028	142.288	40.3028	277.867	40.3028	386.376	40.3028	504.881	40.3028	641.391	40.3028	785.213	40.3028	923.016	40.3028	1041.39	40.3028	1175.46	40.3028	1285.96	40.3028	1427.13	40.3028	1548.34	40.3028	1648.76	40.3028	1779.09	40.3028	1925.27
40.3028	138.865	40.3028	277.65	40.3028	389.199	40.3028	508.01	40.3028	642.482	40.3028	790.41	40.3028	926.364	40.3028	1048.87	40.3028	1173.43	40.3028	1290.03	40.3028	1427.99	40.3028	1546.77	40.3028	1652.04	40.3028	1781.41	40.3028	1928.66
40.3029	129.333	40.3029	263.449	40.3029	382.812	40.3029	514.17	40.3029	646.292	40.3029	789.408	40.3029	921.256	40.3029	1052.47	40.3029	1173.49	40.3029	1286.87	40.3029	1424.21	40.3029	1545.17	40.3029	1656.21	40.3029	1789.18	40.3029	1932.84
40.3029	127.499	40.3029	251.911	40.3029	380.586	40.3029	522.87	40.3029	653	40.3029	783.197	40.3029	915.212	40.3029	1048.21	40.3029	1177.24	40.3029	1277.68	40.3029	1421.86	40.3029	1547.1	40.3029	1664.03	40.3029	1793.68	40.3029	1940.68
40.3029	134.655	40.3029	247.992	40.3029	388.421	40.3029	529.845	40.3029	653.481	40.3029	775.158	40.3029	914.148	40.3029	1038.13	40.3029	1175.77	40.3029	1272.67	40.3029	1424.26	40.3029	1549.59	40.3029	1670.14	40.3029	1790.43	40.3029	1943.74
40.303	136.983	40.303	245.144	40.303	397.729	40.303	531.227	40.303	643.588	40.303	772.387	40.303	915.095	40.303	1031.19	40.303	1167.54	40.303	1280.66	40.303	1430.36	40.303	1552.36	40.303	1670.98	40.303	1787.03	40.303	1937.56
40.303	128.679	40.303	243.805	40.303	400.812	40.303	529.203	40.303	634.75	40.303	778.426	40.303	913.469	40.303	1036.21	40.303	1165.42	40.303	1295.87	40.303	1436.34	40.303	1558.43	40.303	1672.97	40.303	1791.15	40.303	1933.19
40.303	121.692	40.303	249.779	40.303	399.037	40.303	528.952	40.303	639.535	40.303	784.704	40.303	909.675	40.303	1049.76	40.303	1175.72	40.303	1302.94	40.303	1436.94	40.303	1565.31	40.303	1681.34	40.303	1798.68	40.303	1941.11
40.3031	126.126	40.3031	259.644	40.3031	394.825	40.3031	530.715	40.3031	653.891	40.3031	781.415	40.3031	906.891	40.3031	1057.1	40.3031	1184.96	40.3031	1297.86	40.3031	1430.54	40.3031	1567.01	40.3031	1689.64	40.3031	1804.24	40.3031	1954.04
40.3031	135.153	40.3031	264.744	40.3031	387.772	40.3031	530.086	40.3031	663.479	40.3031	774.679	40.3031	906.903	40.3031	1050.5	40.3031	1179.74	40.3031	1294.49	40.3031	1423.58	40.3031	1565.34	40.3031	1690.58	40.3031	1813.14	40.3031	1958.31
40.3031	137.827	40.3031	265.151	40.3031	380.565	40.3031	525.794	40.3031	662.181	40.3031	777.637	40.3031	909.282	40.3031	1039.11	40.3031	1167.34	40.3031	1304.51	40.3031	1423.58	40.3031	1568.05	40.3031	1689.44	40.3031	1828.31	40.3031	1953.93
40.3032	135.144	40.3032	266.062	40.3032	378.962	40.3032	521.357	40.3032	655.716	40.3032	786.972	40.3032	912.62	40.3032	1034.22	40.3032	1163.16	40.3032	1320.49	40.3032	1427.72	40.3032	1574.96	40.3032	1695.42	40.3032	1836.32	40.3032	1951.25
40.3032	134.078	40.3032	266.13	40.3032	383.634	40.3032	519.097	40.3032	650.972	40.3032	786.741	40.3032	915.897	40.3032	1034.16	40.3032	1167.55	40.3032	1327.92	40.3032	1426.79	40.3032	1577.38	40.3032	1705.87	40.3032	1826.54	40.3032	1953.91
40.3032	134.715	40.3032	261.679	40.3032	388.974	40.3032	518.867	40.3032	649.602	40.3032	775.323	40.3032	918.745	40.3032	1033.13	40.3032	1169.38	40.3032	1325.3	40.3032	1420.84	40.3032	1573.04	40.3032	1710.5	40.3032	1814.47	40.3032	1956.37
40.3033	132.543	40.3033	256.387	40.3033	391.487	40.3033	522.309	40.3033	650.189	40.3033	768.882	40.3033	920.403	40.3033	1034.81	40.3033	1166.05	40.3033	1321.16	40.3033	1420.89	40.3033	1569.7	40.3033	1707.33	40.3033	1821.57	40.3033	1955.27
40.3033	127.173	40.3033	255.813	40.3033	393.537	40.3033	530.325	40.3033	650.766	40.3033	775.301	40.3033	919.489	40.3033	1043.94	40.3033	1165.26	40.3033	1318.05	40.3033	1431.89	40.3033	1571.25	40.3033	1703.17	40.3033	1839.17	40.3033	1953.79
40.3033	121.374	40.3033	258.39	40.3033	397.023	40.3033	536.212	40.3033	649.723	40.3033	783.099	40.3033	915.273	40.3033	1051.78	40.3033	1169.65	40.3033	1312.11	40.3033	1444.14	40.3033	1572.14	40.3033	1700.51	40.3033	1840.81	40.3033	1955.51
40.3034	116.4	40.3034	260.649	40.3034	398.257	40.3034	531.163	40.3034	647.144	40.3034	780.986	40.3034	908.054	40.3034	1045.99	40.3034	1172.02	40.3034	1305.21	40.3034	1446.78	40.3034	1569.6	40.3034	1695.33	40.3034	1826.77	40.3034	1960.12
40.3034	113.815	40.3034	263.965	40.3034	393.074	40.3034	518.326	40.3034	643.987	40.3034	772.508	40.3034	898.865	40.3034	1031.46	40.3034	1166.63	40.3034	1304.54	40.3034	1441.43	40.3034	1569.42	40.3034	1688.39	40.3034	1823.83	40.3034	1964.79
40.3034	116.897	40.3034	268.182	40.3034	385.234	40.3034	510.833	40.3034	639.557	40.3034	766.342	40.3034	891.006	40.3034	1026.13	40.3034	1156.63	40.3034	1310.55	40.3034	1437.15	40.3034	1573.48	40.3034	1688.29	40.3034	1838.74	40.3034	1966.4
40.3035	125.092	40.3035	267.407	40.3035	384.43	40.3035	513.169	40.3035	633.742	40.3035	765.692	40.3035	890.228	40.3035	1035.98	40.3035	1150.08	40.3035	1315.48	40.3035	1438.1	40.3035	1573.65	40.3035	1699.44	40.3035	1846.37	40.3035	1963.24
40.3035	131.416	40.3035	260.508	40.3035	393.525	40.3035	516.096	40.3035	631.774	40.3035	771.251	40.3035	899.216	40.3035	1047.81	40.3035	1154.04	40.3035	1314.58	40.3035	1441.55	40.3035	1565.61	40.3035	1713.73	40.3035	1833.57	40.3035	1957.11
40.3035	130.314	40.3035	256.661	40.3035	402.547	40.3035	513.788	40.3035	639.517	40.3035	782.258	40.3035	912.578	40.3035	1048.9	40.3035	1169.45	40.3035	1310.14	40.3035	1442.73	40.3035	1557.8	40.3035	1719.07	40.3035	1821.6	40.3035	1952.34
40.3036	125.39	40.3036	261.661	40.3036	401.211	40.3036	512.708	40.3036	651.835	40.3036	791.617	40.3036	921.338	40.3036	1041.83	40.3036	1185.91	40.3036	1304.16	40.3036	1438.38	40.3036	1557.35	40.3036	1712.94	40.3036	1829.06	40.3036	1951.56
40.3036	125.469	40.3036	267.686	40.3036	393.787	40.3036	517.012	40.3036	654.898	40.3036	791.549	40.3036	921.675	40.3036	1036.06	40.3036	1187.6	40.3036	1295.75	40.3036	1429.78	40.3036	1558.07	40.3036	1704.28	40.3036	1842.12	40.3036	1954.24
40.3036	134.068	40.3036	265.696	40.3036	392.586	40.3036	518.63	40.3036	645.5	40.3036	785.861	40.3036	916.182	40.3036	1034.63	40.3036	1172.67	40.3036	1287.46	40.3036	1423.93	40.3036	1553.51	40.3036	1702.74	40.3036	1841.93	40.3036	1959.59
40.3037	144.902	40.3037	259.396	40.3037	398.234	40.3037	511.487	40.3037	638.399	40.3037	785.064	40.3037	909.18	40.3037	1034.97	40.3037	1159.93	40.3037	1285.93	40.3037	1426.19	40.3037	1551.12	40.3037	1708.6	40.3037	1835.97	40.3037	1966.93
40.3037	147.925	40.3037	257.539	40.3037	398.075	40.3037	504.122	40.3037	645.696	40.3037	788.944	40.3037	904.522	40.3037	1035.82	40.3037	1165.44	40.3037	1292.63	40.3037	1431.34	40.3037	1559.73	40.3037	1714.09	40.3037	1839.07	40.3037	1972.69
40.3037	140.005	40.3037	260.151	40.3037	386.69	40.3037	506.842	40.3037	658.12	40.3037	787.149	40.3037	904.381	40.3037	1036.98	40.3037	1179.99	40.3037	1300.46	40.3037	1429.51	40.3037	1571.35	40.3037	1714.08	40.3037	1844.5	40.3037	1971.93
40.3038	129.109	40.3038	261.612	40.3038	376.136	40.3038	515.083	40.3038	658.879	40.3038	777.865	40.3038	905.799	40.3038	1036.01	40.3038	1183.82	40.3038	1302.78	40.3038	1421.02	40.3038	1571.13	40.3038	1711.73	40.3038	1838.81	40.3038	1964.9
40.3038	125.545	40.3038	260.629	40.3038	379.026	40.3038	517.156	40.3038	648.777	40.3038	771.253	40.3038	902.45	40.3038	1031.36	40.3038	1175.97	40.3038	1300.58	40.3038	1416.42	40.3038	1559.61	40.3038	1711.42	40.3038	1828.63	40.3038	1957.22
40.3038	129.598	40.3038	258.843	40.3038	390.424	40.3038	512.42	40.3038	643.088	40.3038	771.756	40.3038	893.941	40.3038	1026.89	40.3038	1171.33	40.3038	1297.52	40.3038	1420.42	40.3038	1550.23	40.3038	1710.14	40.3038	1828.38	40.3038	1952.48
40.3039	132.674	40.3039	255.709	40.3039	395.43	40.3039	510.683	40.3039	647.83	40.3039	771.98	40.3039	888.318	40.3039	1028.55	40.3039	1173.63	40.3039	1294.07	40.3039	1426.16	40.3039	1549.29	40.3039	1702.09	40.3039	1834.07	40.3039	1949.62
40.3039	130.903	40.3039	251.592	40.3039	389.453	40.3039	516.886	40.3039	654.292	40.3039	768.869	40.3039	891.441	40.3039	1036.49	40.3039	1172.15	40.3039	1290.83	40.3039	1427.99	40.3039	1552.27	40.3039	1689.57	40.3039	1832.07	40.3039	1947.9
40.3039	130.18	40.3039	249.665	40.3039	381.89	40.3039	525.694	40.3039	655.664	40.3039	771.221	40.3039	900.012	40.3039	1044.04	40.3039	1164.48	40.3039	1291.74	40.3039	1429.39	40.3039	1556.02	40.3039	1681.76	40.3039	1823.46	40.3039	1947.97
40.304	134.767	40.304	249.633	40.304	381.437	40.304	530.11	40.304	654.801	40.304	783.498	40.304	908.54	40.304	1045.21	40.304	1162.13	40.304	1297.97	40.304	1433.79	40.304	1560.31	40.304	1682.9	40.304	1818.67	40.304	1947.91
40.304	138.93	40.304	247.186	40.304	385.524	40.304	528.669	40.304	654.639	40.304	794.769	40.304	915.305	40.304	1040.51	40.304	1169.84	40.304	1303.63	40.304	1437.16	40.304	1561.1	40.304	1688.69	40.304	1817.43	40.304	1945.76
40.304	135.893	40.304	244.001	40.304	385.754	40.304	524.387	40.304	653.192	40.304	793.532	40.304	918.277	40.304	1034.96	40.304	1176.94	40.304	1304.15	40.304	1436.33	40.304	1555.54	40.304	1694.43	40.304	1813.66	40.304	1945.65
40.3041	128.8	40.3041	248.658	40.3041	379.255	40.3041	520.975	40.3041	650.256	40.3041	784.322	40.3041	915.203	40.3041	1032.82	40.3041	1175.06	40.3041	1303.48	40.3041	1436.52	40.3041	1550.5	40.3041	1699.11	40.3041	1811.95	40.3041	1952.38
40.3041	125.409	40.3041	262.206	40.3041	372.305	40.3041	520.178	40.3041	649.372	40.3041	779.457	40.3041	911.317	40.3041	1034.8	40.3041	1170.27	40.3041	1305.19	40.3041	1442.69	40.3041	1553.99	40.3041	1700.65	40.3041	1819.76	40.3041	1960.57
40.3041	126.119	40.3041	272.974	40.3041	373.793	40.3041	520.943	40.3041	651.128	40.3041	780.809	40.3041	914.977	40.3041	1038.25	40.3041	1170.62	40.3041	1302.6	40.3041	1448.87	40.3041	1561.6	40.3041	1695.16	40.3041	1830.32	40.3041	1959.87
40.3042	125.056	40.3042	272.348	40.3042	385.718	40.3042	521.642	40.3042	652.219	40.3042	780.24	40.3042	922.042	40.3042	1039.47	40.3042	1173.34	40.3042	1289.16	40.3042	1445.06	40.3042	1563.06	40.3042	1683.67	40.3042	1830.92	40.3042	1951.5
40.3042	120.765	40.3042	265.879	40.3042	399.794	40.3042	522.808	40.3042	652.303	40.3042	774.721	40.3042	919.018	40.3042	1038.26	40.3042	1171.61	40.3042	1274.18	40.3042	1432.88	40.3042	1558.62	40.3042	1673.54	40.3042	1822.49	40.3042	1947.35
40.3042	118.118	40.3042	261.62	40.3042	404.18	40.3042	525.184	40.3042	654.574	40.3042	771	40.3042	906.094	40.3042	1039.86	40.3042	1165.61	40.3042	1274.13	40.3042	1425.05	40.3042	1557.09	40.3042	1670.56	40.3042	1815.45	40.3042	1950.83
40.3043	119.918	40.3043	257.844	40.3043	394.887	40.3043	525.924	40.3043	658.179	40.3043	774.907	40.3043	899.679	40.3043	1048.53	40.3043	1160.76	40.3043	1288.85	40.3043	1427.45	40.3043	1560.81	40.3043	1673.75	40.3043	1812.22	40.3043	1951.49
40.3043	123.468	40.3043	251.555	40.3043	380.47	40.3043	521.225	40.3043	656.902	40.3043	783.056	40.3043	905.838	40.3043	1059.33	40.3043	1160.48	40.3043	1300.66	40.3043	1430.19	40.3043	1563.59	40.3043	1678.86	40.3043	1808.55	40.3043	1942.78
40.3043	126.374	40.3043	249.403	40.3043	374.028	40.3043	513.189	40.3043	647.916	40.3043	787.051	40.3043	910.737	40.3043	1061.47	40.3043	1165.09	40.3043	1298.99	40.3043	1422.29	40.3043	1561.99	40.3043	1682.24	40.3043	1806.13	40.3043	1933.09
40.3044	129.635	40.3044	258.102	40.3044	380.019	40.3044	509.266	40.3044	636.835	40.3044	782.501	40.3044	906.321	40.3044	1051.99	40.3044	1172.56	40.3044	1292.69	40.3044	1408.76	40.3044	1559.39	40.3044	1680.83	40.3044	1809.22	40.3044	1932.44
40.3044	133.429	40.3044	270.548	40.3044	390.485	40.3044	513.386	40.3044	631.487	40.3044	772.996	40.3044	904.518	40.3044	1040.85	40.3044	1177.53	40.3044	1294.15	40.3044	1404.41	40.3044	1559.36	40.3044	1673.81	40.3044	1814.1	40.3044	1938.19
40.3044	135.605	40.3044	273.932	40.3044	395.521	40.3044	521.536	40.3044	634.347	40.3044	766.535	40.3044	913.723	40.3044	1038.31	40.3044	1175.07	40.3044	1302.95	40.3044	1413.38	40.3044	1561.27	40.3044	1665.52	40.3044	1814.88	40.3044	1941.52
40.3045	136.063	40.3045	267.836	40.3045	395.217	40.3045	527.12	40.3045	642.75	40.3045	767.514	40.3045	921.89	40.3045	1041.86	40.3045	1167.96	40.3045	1310.91	40.3045	1424.96	40.3045	1561.88	40.3045	1662.49	40.3045	1813.98	40.3045	1940.8
40.3045	136.906	40.3045	262.719	40.3045	397.661	40.3045	526.992	40.3045	652.521	40.3045	772.307	40.3045	918.399	40.3045	1041.37	40.3045	1164.73	40.3045	1313.64	40.3045	1429.59	40.3045	1558.2	40.3045	1666.05	40.3045	1815.22	40.3045	1940.53
40.3045	136.878	40.3045	262.959	40.3045	405.971	40.3045	522.208	40.3045	659.217	40.3045	774.928	40.3045	913.814	40.3045	1034.64	40.3045	1168.32	40.3045	1310.85	40.3045	1429.22	40.3045	1550.77	40.3045	1671.28	40.3045	1813.77	40.3045	1941.97
40.3046	132.746	40.3046	262.986	40.3046	412.536	40.3046	517.193	40.3046	659.688	40.3046	775.572	40.3046	920.146	40.3046	1030.4	40.3046	1172.47	40.3046	1302.68	40.3046	1429.75	40.3046	1544.95	40.3046	1673.97	40.3046	1805.71	40.3046	1942.35
40.3046	127.861	40.3046	259.718	40.3046	408.52	40.3046	517.499	40.3046	655.163	40.3046	778.71	40.3046	927.632	40.3046	1034.63	40.3046	1171.66	40.3046	1291.99	40.3046	1431.75	40.3046	1545.15	40.3046	1674.93	40.3046	1799.77	40.3046	1940.98
40.3046	130.183	40.3046	257.992	40.3046	395.682	40.3046	523.39	40.3046	649.968	40.3046	784.292	40.3046	920.742	40.3046	1041.24	40.3046	1168.84	40.3046	1285.63	40.3046	1432.71	40.3046	1548.61	40.3046	1676.7	40.3046	1805.22	40.3046	1940.46
40.3047	138.508	40.3047	261.845	40.3047	384.986	40.3047	527.432	40.3047	646.095	40.3047	788.001	40.3047	905.473	40.3047	1041.72	40.3047	1170.26	40.3047	1288.44	40.3047	1432.37	40.3047	1550.32	40.3047	1679.3	40.3047	1814.86	40.3047	1942.29
40.3047	141.267	40.3047	268.29	40.3047	383.972	40.3047	524.476	40.3047	643.291	40.3047	789.302	40.3047	901.13	40.3047	1038.97	40.3047	1177.37	40.3047	1298.2	40.3047	1431.85	40.3047	1551.87	40.3047	1680.82	40.3047	1815.68	40.3047	1945.27
40.3047	134.633	40.3047	271.504	40.3047	388.544	40.3047	520.794	40.3047	644.745	40.3047	790.814	40.3047	911.659	40.3047	1042.26	40.3047	1186.04	40.3047	1308.46	40.3047	1431.55	40.3047	1557.51	40.3047	1680.5	40.3047	1810.47	40.3047	1947.67
40.3048	130.426	40.3048	268.142	40.3048	389.249	40.3048	525.072	40.3048	654.869	40.3048	790.64	40.3048	921.978	40.3048	1049.92	40.3048	1190.05	40.3048	1313.89	40.3048	1431.41	40.3048	1563.81	40.3048	1680.44	40.3048	1811.77	40.3048	1948.53
40.3048	137.387	40.3048	259.058	40.3048	384.646	40.3048	534.064	40.3048	668.6	40.3048	785.428	40.3048	919.815	40.3048	1048.7	40.3048	1184.75	40.3048	1312.68	40.3048	1430.55	40.3048	1563.48	40.3048	1684.25	40.3048	1818.19	40.3048	1947.86
40.3048	145.528	40.3048	250.226	40.3048	384.195	40.3048	537.645	40.3048	672.204	40.3048	780.127	40.3048	908.438	40.3048	1034.07	40.3048	1171.77	40.3048	1307.16	40.3048	1427.17	40.3048	1558.37	40.3048	1692.55	40.3048	1815.72	40.3048	1947.29
40.3049	140.971	40.3049	249.587	40.3049	394.685	40.3049	534.581	40.3049	660.933	40.3049	782.475	40.3049	899.033	40.3049	1020.23	40.3049	1159.57	40.3049	1302.25	40.3049	1422.18	40.3049	1557.66	40.3049	1699.86	40.3049	1802.73	40.3049	1949.46
40.3049	127.881	40.3049	258.152	40.3049	407.681	40.3049	531.074	40.3049	647.651	40.3049	787.842	40.3049	899.23	40.3049	1021.98	40.3049	1154.52	40.3049	1300.5	40.3049	1420.87	40.3049	1563.09	40.3049	1699.46	40.3049	1795.48	40.3049	1954.6
40.3049	121.49	40.3049	267.523	40.3049	407.987	40.3049	526.917	40.3049	645.937	40.3049	783.963	40.3049	908.12	40.3049	1035.44	40.3049	1152.96	40.3049	1299.61	40.3049	1426.69	40.3049	1566.79	40.3049	1692.6	40.3049	1804.59	40.3049	1958.88
40.305	124.215	40.305	270.669	40.305	394.454	40.305	517.296	40.305	652.249	40.305	772.715	40.305	917.204	40.305	1046.4	40.305	1148.66	40.305	1297.13	40.305	1434.97	40.305	1564.58	40.305	1688.54	40.305	1820.46	40.305	1958.27
40.305	124.095	40.305	270.062	40.305	383.528	40.305	506.412	40.305	654.63	40.305	771.234	40.305	918.071	40.305	1050.45	40.305	1145.49	40.305	1295.19	40.305	1437.91	40.305	1561.77	40.305	1692.76	40.305	1827.93	40.305	1953.04
40.305	116.574	40.305	270.069	40.305	388.221	40.305	503.806	40.305	652.191	40.305	785.79	40.305	911.778	40.305	1052.9	40.305	1152.97	40.305	1296.94	40.305	1434.47	40.305	1563.83	40.305	1699.63	40.305	1824.62	40.305	1946.64
40.3051	112.775	40.3051	268.267	40.3051	401.109	40.3051	507.1	40.3051	652.99	40.3051	799.852	40.3051	906.695	40.3051	1054.23	40.3051	1169.04	40.3051	1300.66	40.3051	1430.5	40.3051	1569.43	40.3051	1701.06	40.3051	1819.23	40.3051	1941.89
40.3051	121.191	40.3051	261.6	40.3051	404.892	40.3051	504.116	40.3051	656.398	40.3051	797.165	40.3051	905.809	40.3051	1049.34	40.3051	1178.34	40.3051	1300.93	40.3051	1430.19	40.3051	1573.97	40.3051	1698.27	40.3051	1819.48	40.3051	1940.37
40.3051	133.136	40.3051	254.607	40.3051	394.861	40.3051	494.382	40.3051	652.946	40.3051	784.069	40.3051	903.516	40.3051	1039.72	40.3051	1172.14	40.3051	1295.11	40.3051	1432.09	40.3051	1574.54	40.3051	1699.08	40.3051	1826.05	40.3051	1943.44
40.3052	134.796	40.3052	253.206	40.3052	382.669	40.3052	493.203	40.3052	643.142	40.3052	777.713	40.3052	898.16	40.3052	1034.4	40.3052	1161.41	40.3052	1287.47	40.3052	1433.73	40.3052	1571.31	40.3052	1705.63	40.3052	1833.78	40.3052	1950.93
40.3052	125.9	40.3052	255.777	40.3052	379.51	40.3052	508.97	40.3052	641.285	40.3052	781.431	40.3052	898.535	40.3052	1037.34	40.3052	1162.41	40.3052	1286.96	40.3052	1435.71	40.3052	1568.12	40.3052	1711.12	40.3052	1836.73	40.3052	1960.08
40.3052	117.266	40.3052	257.723	40.3052	383.885	40.3052	529.09	40.3052	653.935	40.3052	784.152	40.3052	910.673	40.3052	1042.82	40.3052	1174.8	40.3052	1298.78	40.3052	1439.06	40.3052	1569.38	40.3052	1709.37	40.3052	1834.06	40.3052	1967.92
40.3053	115.136	40.3053	258.745	40.3053	387.857	40.3053	536.141	40.3053	667.182	40.3053	779.212	40.3053	925.545	40.3053	1045.05	40.3053	1183.39	40.3053	1315.79	40.3053	1441.31	40.3053	1573.09	40.3053	1702.76	40.3053	1829.62	40.3053	1972.76
40.3053	117.656	40.3053	258.769	40.3053	388.425	40.3053	529.689	40.3053	665.374	40.3053	772.37	40.3053	929.533	40.3053	1045.25	40.3053	1180.2	40.3053	1322.99	40.3053	1438.88	40.3053	1571.9	40.3053	1698.85	40.3053	1825.2	40.3053	1971.91
40.3053	123.236	40.3053	254.186	40.3053	387.787	40.3053	524.002	40.3053	652.883	40.3053	772.05	40.3053	922.491	40.3053	1047.57	40.3053	1174.57	40.3053	1315.57	40.3053	1433.23	40.3053	1564.91	40.3053	1702.08	40.3053	1820.21	40.3053	1962.63
40.3054	131.624	40.3054	245.61	40.3054	386.557	40.3054	527.88	40.3054	645.205	40.3054	778.984	40.3054	915.28	40.3054	1052.18	40.3054	1177.4	40.3054	1306.16	40.3054	1430.45	40.3054	1561.36	40.3054	1709.92	40.3054	1819.09	40.3054	1948.49
40.3054	137.864	40.3054	241.22	40.3054	383.205	40.3054	534.254	40.3054	646.036	40.3054	785.898	40.3054	912.7	40.3054	1054.56	40.3054	1184.87	40.3054	1307.26	40.3054	1432.57	40.3054	1566.52	40.3054	1715.33	40.3054	1828.11	40.3054	1940.15
40.3054	135.682	40.3054	244.838	40.3054	379.163	40.3054	531.447	40.3054	647.474	40.3054	784.972	40.3054	910.638	40.3054	1050.79	40.3054	1186.65	40.3054	1314.34	40.3054	1433.54	40.3054	1571.79	40.3054	1712.65	40.3054	1841.38	40.3054	1944.44
40.3055	127.867	40.3055	249.688	40.3055	378.35	40.3055	520.252	40.3055	647.696	40.3055	777.345	40.3055	908.912	40.3055	1043.88	40.3055	1183.8	40.3055	1316.95	40.3055	1428.22	40.3055	1567.47	40.3055	1703.84	40.3055	1843.32	40.3055	1955.89
40.3055	124.394	40.3055	251.226	40.3055	380.928	40.3055	513.457	40.3055	651.476	40.3055	774.201	40.3055	913.123	40.3055	1042	40.3055	1185.29	40.3055	1317.58	40.3055	1421.48	40.3055	1558.31	40.3055	1698.08	40.3055	1832.07	40.3055	1963.84
40.3055	128.886	40.3055	255.041	40.3055	382.735	40.3055	517.366	40.3055	654.563	40.3055	782.382	40.3055	920.511	40.3055	1046.65	40.3055	1189.03	40.3055	1323.46	40.3055	1421.62	40.3055	1555.39	40.3055	1701.08	40.3055	1825.11	40.3055	1964.47
40.3056	134.95	40.3056	263.467	40.3056	381.791	40.3056	522.003	40.3056	645.702	40.3056	790.947	40.3056	917.213	40.3056	1046.52	40.3056	1181.76	40.3056	1326.7	40.3056	1427.75	40.3056	1557.87	40.3056	1705.24	40.3056	1832	40.3056	1960.98
40.3056	137.191	40.3056	267.111	40.3056	380.133	40.3056	516.193	40.3056	627.353	40.3056	782.894	40.3056	897.065	40.3056	1030.87	40.3056	1161.14	40.3056	1313.03	40.3056	1431.4	40.3056	1555.79	40.3056	1697.74	40.3056	1837.99	40.3056	1956.21
40.3056	137.711	40.3056	260.654	40.3056	378.559	40.3056	504.936	40.3056	617.245	40.3056	760.181	40.3056	873.512	40.3056	1006.42	40.3056	1143.28	40.3056	1288.18	40.3056	1428.89	40.3056	1548.31	40.3056	1679.74	40.3056	1828.83	40.3056	1951.77
40.3057	139.433	40.3057	254.54	40.3057	375.889	40.3057	501.391	40.3057	623.104	40.3057	743.697	40.3057	864.489	40.3057	991.103	40.3057	1141.16	40.3057	1274.11	40.3057	1424.22	40.3057	1545.34	40.3057	1667.85	40.3057	1815.47	40.3057	1950.91
40.3057	140.603	40.3057	258.337	40.3057	374.709	40.3057	507.293	40.3057	631.726	40.3057	745.923	40.3057	872.392	40.3057	992.662	40.3057	1147.6	40.3057	1276.86	40.3057	1420.68	40.3057	1550.52	40.3057	1671.88	40.3057	1815.67	40.3057	1954.6
40.3057	139.419	40.3057	264.271	40.3057	380.465	40.3057	513.712	40.3057	631.778	40.3057	757.867	40.3057	886.504	40.3057	1003.72	40.3057	1149.32	40.3057	1279.5	40.3057	1417.8	40.3057	1555.3	40.3057	1681.86	40.3057	1824.54	40.3057	1957.01
40.3058	137.964	40.3058	261.32	40.3058	392.176	40.3058	516.923	40.3058	631.981	40.3058	767.238	40.3058	898.761	40.3058	1016.51	40.3058	1147.69	40.3058	1272.69	40.3058	1416.77	40.3058	1553.41	40.3058	1684.73	40.3058	1824.93	40.3058	1952.14
40.3058	137.64	40.3058	255.098	40.3058	401.373	40.3058	520.18	40.3058	644.048	40.3058	774.44	40.3058	908.538	40.3058	1030.27	40.3058	1153.67	40.3058	1270.56	40.3058	1420.81	40.3058	1550.27	40.3058	1683.46	40.3058	1817.22	40.3058	1943.82
40.3058	135.615	40.3058	258.438	40.3058	403.659	40.3058	523.12	40.3058	660.399	40.3058	783.547	40.3058	916.275	40.3058	1043.79	40.3058	1168.18	40.3058	1284.89	40.3058	1429.09	40.3058	1553.09	40.3058	1687.75	40.3058	1816.04	40.3058	1942.1
40.3059	129.9	40.3059	270.047	40.3059	403.836	40.3059	523.081	40.3059	664.937	40.3059	791.148	40.3059	921.308	40.3059	1052.74	40.3059	1179.95	40.3059	1302.48	40.3059	1436.25	40.3059	1559.53	40.3059	1694.99	40.3059	1822.6	40.3059	1949.5
40.3059	124.071	40.3059	277.288	40.3059	405.336	40.3059	523.995	40.3059	657.834	40.3059	793.207	40.3059	924.774	40.3059	1056.65	40.3059	1181.85	40.3059	1304.42	40.3059	1439.07	40.3059	1561.9	40.3059	1694.8	40.3059	1822.79	40.3059	1956.78
40.3059	122.533	40.3059	274.669	40.3059	402.773	40.3059	530.367	40.3059	652.93	40.3059	792.674	40.3059	928.019	40.3059	1058.97	40.3059	1178.89	40.3059	1294.91	40.3059	1439.16	40.3059	1557.95	40.3059	1687.28	40.3059	1812.19	40.3059	1953.64
40.306	123.821	40.306	266.811	40.306	391.771	40.306	535.697	40.306	654.845	40.306	792.62	40.306	928.678	40.306	1058.9	40.306	1178.92	40.306	1292.78	40.306	1438.86	40.306	1553.31	40.306	1682.49	40.306	1803.76	40.306	1940.69
40.306	123.31	40.306	258.179	40.306	379.6	40.306	530.891	40.306	655.205	40.306	790.84	40.306	923.572	40.306	1052.26	40.306	1182.99	40.306	1301.06	40.306	1438.58	40.306	1554.39	40.306	1683.89	40.306	1807.94	40.306	1929.35
40.306	120.906	40.306	251.574	40.306	377.446	40.306	520.433	40.306	650.577	40.306	787.171	40.306	915.034	40.306	1041.19	40.306	1187.2	40.306	1303.85	40.306	1438.01	40.306	1560.7	40.306	1684.41	40.306	1819.5	40.306	1930.01
40.3061	121.073	40.3061	251.868	40.3061	385.428	40.3061	515.563	40.3061	648.054	40.3061	786.396	40.3061	909.673	40.3061	1033.62	40.3061	1188.57	40.3061	1292.8	40.3061	1437.14	40.3061	1564.54	40.3061	1678.9	40.3061	1826.91	40.3061	1940.06
40.3061	125.355	40.3061	259.939	40.3061	392.983	40.3061	515.806	40.3061	650.414	40.3061	788.006	40.3061	910.513	40.3061	1032.25	40.3061	1186.11	40.3061	1280.45	40.3061	1436.42	40.3061	1560.09	40.3061	1671.26	40.3061	1824.78	40.3061	1946.43
40.3061	129.693	40.3061	267.015	40.3061	392.865	40.3061	513.827	40.3061	650.105	40.3061	783.698	40.3061	914.034	40.3061	1032.99	40.3061	1179.89	40.3061	1281.97	40.3061	1436.97	40.3061	1551.69	40.3061	1668.51	40.3061	1815.63	40.3061	1942.17
40.3062	130.485	40.3062	265.064	40.3062	388.563	40.3062	514.029	40.3062	643.656	40.3062	772.015	40.3062	915.285	40.3062	1034.67	40.3062	1172.15	40.3062	1294.71	40.3062	1438.84	40.3062	1548.48	40.3062	1672.9	40.3062	1806.72	40.3062	1935.64
40.3062	129.49	40.3062	258.499	40.3062	387.894	40.3062	526.201	40.3062	640.287	40.3062	764.721	40.3062	912.865	40.3062	1040.47	40.3062	1166.86	40.3062	1303.62	40.3062	1439.01	40.3062	1551.31	40.3062	1679.86	40.3062	1804.39	40.3062	1937.84
40.3062	130.762	40.3062	256.431	40.3062	393.852	40.3062	542.374	40.3062	648.154	40.3062	770.028	40.3062	908.61	40.3062	1048.83	40.3062	1165.66	40.3062	1300.83	40.3062	1435.05	40.3062	1552.18	40.3062	1682.15	40.3062	1807.05	40.3062	1946.19
40.3063	135.625	40.3063	258.596	40.3063	402.777	40.3063	542.292	40.3063	660.49	40.3063	779.447	40.3063	905.337	40.3063	1053.13	40.3063	1165.42	40.3063	1292.49	40.3063	1430.24	40.3063	1548.28	40.3063	1677.73	40.3063	1807.07	40.3063	1950.02
40.3063	142.31	40.3063	258.934	40.3063	409.32	40.3063	524.709	40.3063	664.576	40.3063	781.241	40.3063	905.393	40.3063	1052.67	40.3063	1162.63	40.3063	1289.15	40.3063	1429.54	40.3063	1547.1	40.3063	1673.07	40.3063	1803.03	40.3063	1947.44
40.3063	147.753	40.3063	258.147	40.3063	411.992	40.3063	511.537	40.3063	659.353	40.3063	777.931	40.3063	908.724	40.3063	1053.92	40.3063	1159.32	40.3063	1295.2	40.3063	1431.03	40.3063	1553.09	40.3063	1674.35	40.3063	1803.04	40.3063	1945.61
40.3064	148.196	40.3064	261.707	40.3064	413.071	40.3064	515.037	40.3064	654.942	40.3064	779.074	40.3064	911.807	40.3064	1057.94	40.3064	1161.21	40.3064	1306.21	40.3064	1428.05	40.3064	1558.75	40.3064	1678.34	40.3064	1811.46	40.3064	1946.69
[truncated: 14,808 more rows]

## Sheet: Figure 4d
time (s)	voltage (microvolts)	time (s)	voltage (microvolts)	time (s)	voltage (microvolts)	time (s)	voltage (microvolts)	time (s)	voltage (microvolts)	time (s)	voltage (microvolts)	time (s)	voltage (microvolts)	time (s)	voltage (microvolts)	time (s)	voltage (microvolts)	time (s)	voltage (microvolts)	time (s)	voltage (microvolts)	time (s)	voltage (microvolts)	time (s)	voltage (microvolts)	time (s)	voltage (microvolts)	time (s)	voltage (microvolts)
[truncated: 180 more rows]

[truncated: 29 more sheets: Figure 4d2, Figure 4d Hist1, Figure 4d Hist2, Figure 5b, FIgure 5c, Figure 5d, Figure 5e, Figure 5f, Figure 6b, Figure 6c, Figure 6d, Figure 6e, Figure 6f, Figure 7a, Figure 7b, Figure 7c, Figure 7d, Figure 7e, Figure 7f, Figure 8c …]
